# Supplementary material for: Comparative Genome Microsynteny Illuminates the Fast Evolution of Nuclear Mitochondrial Segments (NUMTs) in Mammals
Source: Mol Biol Evol. 2023 Dec 20;41(1):msad278. doi: 10.1093/molbev/msad278 (PMC10764098; doi:10.1093/molbev/msad278)
Supplement: msad278_Supplementary_Data [file msad278_supplementary_data.zip]

Archive with 14 entries (14 files):
- Supplementary Table S7.xlsx
- Supplementary Table S8.xlsx
- Supplementary Table S9.xlsx
- Supplementary Table S10.xlsx
- Supplementary Table S11.xlsx
- Supplementary Table S12.xlsx
- Supplementary Table S13.xlsx
- Supplemental Materials.pdf
- Supplementary Table S1.xlsx
- Supplementary Table S2.xlsx
- Supplementary Table S3.xlsx
- Supplementary Table S4.xlsx
- Supplementary Table S5.xlsx
- Supplementary Table S6.xlsx
