# Supplementary material for: Comparative Genome Microsynteny Illuminates the Fast Evolution of Nuclear Mitochondrial Segments (NUMTs) in Mammals
Source: Mol Biol Evol. 2023 Dec 20;41(1):msad278. doi: 10.1093/molbev/msad278 (PMC10764098; doi:10.1093/molbev/msad278)
Supplement: msad278_Supplementary_Data [file msad278_supplementary_data.zip › Supplementary Table S10.xlsx]

## Sheet: Sheet1
Supplementary Table S10: The BLAST programs and parameters used to optimize the NUMT identification pipeline
Combinations of Parameters	Number of numts predicted in hg38	average identity (%)	average length (bp)
(megablast) default blastn	186	85.3485	1445.72
(dc-megablast) default	686	79.39	848.43
(dc-megablast) -template_type optimal -template_length 18 -word_size 11	846	80.874	641.777
(dc-megablast) -template_type optimal -template_length 16 -word_size 11	845	80.881	641.058
(dc-megablast) -template_type optimal -template_length 21 -word_size 11	845	80.868	642.501
(dc-megablast) -template_type coding -template_length 18 -word_size 11	841	80.836	645.178
(dc-megablast) -template_type coding_optimal -template_length 18 -word_size 11	844	80.835	643.288
(dc-megablast) -template_type optimal -template_length 18 -word_size 12	839	80.921	645.783
(dc-megablast) -template_type optimal -template_length 16 -word_size 12	835	80.927	648.265
(dc-megablast) -template_type optimal -template_length 21 -word_size 12	836	80.893	648.261
(dc-megablast) -template_type coding -template_length 18 -word_size 12	819	80.9331	658.372
(dc-megablast) -template_type coding_and_optimal -template_length 18 -word_size 12	841	80.8645	644.963
(-task blastn)	836	78.7	660.36
