# Supplementary material for: Comparative Genome Microsynteny Illuminates the Fast Evolution of Nuclear Mitochondrial Segments (NUMTs) in Mammals
Source: Mol Biol Evol. 2023 Dec 20;41(1):msad278. doi: 10.1093/molbev/msad278 (PMC10764098; doi:10.1093/molbev/msad278)
Supplement: msad278_Supplementary_Data [file msad278_supplementary_data.zip › Supplementary Table S11.xlsx]

## Sheet: Sheet1
Supplementary Table S11: The optimal substitution models according to Bayesian Information Criterion (BIC) in ModelFinder used in IQ-TREE
Trees	Length (bp)	Model	BIC
CYTB	1472	GTR+F+G4	176928
ND1	1174	K3Pu+F+R6	159998
Candidate1	228	HKY+F+I	2403.98
Candidate2	342	TPM3+F	3258.08
Candidate3	253	TPM2U+F	1859.05
