# Supplementary material for: Comparative Genome Microsynteny Illuminates the Fast Evolution of Nuclear Mitochondrial Segments (NUMTs) in Mammals
Source: Mol Biol Evol. 2023 Dec 20;41(1):msad278. doi: 10.1093/molbev/msad278 (PMC10764098; doi:10.1093/molbev/msad278)
Supplement: msad278_Supplementary_Data [file msad278_supplementary_data.zip › Supplementary Table S12.xlsx]

## Sheet: 5 kb upstream flanking regions
Supplementary Table S12: The average TE content of 5 kb flanking up- and down-stream regions of the observed and simulated data per 500 bp window
Species	Condition	5 kb ~ 4.5kb	4.5 kb ~ 4 kb	4 kb ~ 3.5 kb	3.5 kb ~ 3 kb	3 kb ~ 2.5 kb	2.5kb ~ 2kb	2 kb ~1.5 kb	1.5 kb ~ 1 kb	1 kb ~ 0.5 kb	0.5 kb ~ 0
Oana	Simulated Data	0.39836	0.39783	0.39783	0.39762	0.39817	0.39823	0.39675	0.39808	0.39907	0.39896
Mdom	Simulated Data	0.2616	0.26157	0.26154	0.26136	0.26172	0.26194	0.26151	0.2613	0.26122	0.26166
Shar	Simulated Data	0.25025	0.25047	0.25056	0.2508	0.25068	0.25055	0.25023	0.25026	0.25027	0.25015
Vurs	Simulated Data	0.31146	0.31112	0.31128	0.31129	0.31197	0.31217	0.31101	0.31229	0.30983	0.31134
Glea	Simulated Data	0.2674	0.26907	0.26849	0.26851	0.26692	0.2685	0.2687	0.26735	0.26961	0.26762
Etel	Simulated Data	0.09115	0.09105	0.09097	0.09101	0.09121	0.09101	0.09115	0.09074	0.09103	0.09092
Tman	Simulated Data	0.25693	0.25584	0.25715	0.25898	0.25887	0.25943	0.25631	0.25771	0.25883	0.25743
Lafr	Simulated Data	0.27882	0.27984	0.27986	0.28019	0.27935	0.27931	0.27854	0.27928	0.27972	0.27925
Eedw	Simulated Data	0.09611	0.09634	0.0962	0.09634	0.09642	0.09624	0.09636	0.09618	0.09619	0.09612
Dnov	Simulated Data	0.28604	0.28624	0.28569	0.28568	0.28613	0.28576	0.28617	0.28668	0.28596	0.28472
Ocun	Simulated Data	0.18387	0.18463	0.18441	0.18463	0.18576	0.18536	0.18493	0.18405	0.18287	0.18442
Opri	Simulated Data	0.09693	0.09688	0.09694	0.0967	0.09661	0.09663	0.09659	0.09679	0.09665	0.09645
Mmus	Simulated Data	0.14165	0.14105	0.14113	0.14144	0.14171	0.14116	0.14143	0.14159	0.1421	0.14143
Rnor	Simulated Data	0.12586	0.12607	0.12707	0.12665	0.12691	0.12734	0.12749	0.12643	0.126	0.12605
Moch	Simulated Data	0.08903	0.0894	0.08917	0.08914	0.089	0.08913	0.08933	0.08929	0.08874	0.08888
Hgla	Simulated Data	0.22145	0.22161	0.22238	0.22236	0.222	0.22141	0.22175	0.22207	0.22144	0.22161
Svul	Simulated Data	0.27702	0.27723	0.27677	0.2773	0.27723	0.2779	0.2768	0.27709	0.2763	0.27674
Tbel	Simulated Data	0.18047	0.1806	0.18018	0.18072	0.18059	0.18048	0.18054	0.18043	0.18036	0.18026
Hsap	Simulated Data	0.45191	0.45236	0.45194	0.45226	0.45215	0.45271	0.45245	0.45211	0.45221	0.45209
Ptro	Simulated Data	0.4762	0.47638	0.47589	0.47576	0.47645	0.4766	0.47619	0.47615	0.47601	0.47562
Mfas	Simulated Data	0.46095	0.46148	0.46113	0.46065	0.46143	0.46171	0.46179	0.46144	0.46139	0.46157
Sbol	Simulated Data	0.42032	0.42023	0.41969	0.42018	0.41992	0.42001	0.41995	0.42011	0.42001	0.41956
Mmur	Simulated Data	0.35853	0.35972	0.35949	0.36026	0.3591	0.35765	0.35751	0.35868	0.36003	0.36106
Ogar	Simulated Data	0.31566	0.3161	0.31461	0.31615	0.31525	0.31574	0.31498	0.31621	0.31475	0.31482
Eeur	Simulated Data	0.094	0.09396	0.09359	0.09381	0.09403	0.09389	0.09394	0.09408	0.09382	0.09348
Ccri	Simulated Data	0.16007	0.16028	0.16079	0.16116	0.1613	0.1611	0.16065	0.16099	0.16028	0.16045
Sara	Simulated Data	0.09634	0.09625	0.097	0.09622	0.09621	0.09682	0.09629	0.09638	0.09614	0.09657
Mjav	Simulated Data	0.30375	0.30355	0.30363	0.30349	0.30365	0.30434	0.30383	0.30361	0.30348	0.30354
Mput	Simulated Data	0.26037	0.2606	0.26258	0.26145	0.26035	0.26105	0.25981	0.25985	0.2591	0.25941
Cfam	Simulated Data	0.28065	0.28049	0.2808	0.28053	0.28246	0.2815	0.2817	0.28178	0.28192	0.2808
Zcal	Simulated Data	0.32269	0.32298	0.32242	0.32279	0.32291	0.32363	0.32389	0.32315	0.32419	0.32412
Hhya	Simulated Data	0.27702	0.27702	0.27731	0.27778	0.27809	0.27721	0.27744	0.27778	0.27766	0.27711
Fcat	Simulated Data	0.28994	0.2904	0.29	0.29039	0.28938	0.28936	0.28992	0.29015	0.28971	0.29075
Rfer	Simulated Data	0.32068	0.32111	0.32071	0.3206	0.32092	0.32057	0.32031	0.32091	0.32202	0.32224
Raeg	Simulated Data	0.30361	0.30351	0.30323	0.30489	0.30455	0.30409	0.30488	0.30478	0.30243	0.3036
Pdis	Simulated Data	0.27184	0.27268	0.27261	0.27254	0.27258	0.27221	0.27323	0.27287	0.27316	0.27313
Mmol	Simulated Data	0.28645	0.28582	0.28747	0.28649	0.28623	0.28701	0.28755	0.2878	0.28719	0.2873
Mmyo	Simulated Data	0.23136	0.22939	0.23187	0.23021	0.22894	0.22865	0.2277	0.22908	0.22757	0.23096
Pkuh	Simulated Data	0.19974	0.19973	0.19875	0.19754	0.19905	0.19922	0.19859	0.19871	0.19713	0.19635
Csim	Simulated Data	0.3594	0.35994	0.35949	0.3593	0.35892	0.35898	0.35847	0.3588	0.35871	0.35897
Ecab	Simulated Data	0.36481	0.36533	0.36482	0.36548	0.36486	0.36503	0.36455	0.36425	0.36542	0.36528
Oorc	Simulated Data	0.3257	0.32621	0.32658	0.32624	0.3265	0.32648	0.32591	0.32593	0.32584	0.32564
Btau	Simulated Data	0.21574	0.21569	0.21492	0.21463	0.21538	0.21537	0.21572	0.21622	0.2152	0.21479
Sscr	Simulated Data	0.2693	0.26914	0.26936	0.2686	0.26879	0.26877	0.26909	0.26941	0.26922	0.26915
Cfer	Simulated Data	0.302	0.30228	0.30238	0.30278	0.30225	0.30241	0.3028	0.30244	0.30275	0.30162
Oana	Observed Data	0.358789	0.372468	0.363926	0.379351	0.368321	0.380722	0.418923	0.384528	0.378421	0.382622
Mdom	Observed Data	0.281773	0.279108	0.270643	0.279194	0.279874	0.279636	0.254032	0.252792	0.244858	0.217601
Shar	Observed Data	0.223198	0.23079	0.229533	0.228733	0.236087	0.238554	0.233619	0.224657	0.221826	0.205614
Vurs	Observed Data	0.321844	0.286701	0.301013	0.251532	0.260961	0.28813	0.294623	0.323766	0.307455	0.265532
Glea	Observed Data	0.270413	0.260254	0.222127	0.291905	0.257778	0.227841	0.281143	0.331556	0.26873	0.284635
Etel	Observed Data	0.230921	0.214513	0.208555	0.209152	0.206063	0.201613	0.188387	0.211906	0.187634	0.098911
Tman	Observed Data	0.304375	0.362812	0.40925	0.405625	0.412062	0.447188	0.351938	0.322562	0.281062	0.2875
Lafr	Observed Data	0.317042	0.270689	0.246924	0.339647	0.317042	0.274151	0.288874	0.295832	0.213395	0.23595
Eedw	Observed Data	0.223627	0.242286	0.237806	0.251438	0.255685	0.233046	0.230746	0.223985	0.190252	0.151274
Dnov	Observed Data	0.451591	0.412432	0.392455	0.387659	0.414614	0.349568	0.381977	0.347932	0.301795	0.286318
Ocun	Observed Data	0.259608	0.238745	0.219725	0.214098	0.193039	0.217745	0.213314	0.185235	0.159941	0.120353
Opri	Observed Data	0.263768	0.314126	0.285853	0.229642	0.191895	0.208863	0.266253	0.183095	0.1924	0.143621
Mmus	Observed Data	0.184809	0.174992	0.147221	0.157527	0.151786	0.137191	0.131573	0.138992	0.129099	0.115985
Rnor	Observed Data	0.133107	0.127773	0.0919733	0.108533	0.09908	0.108653	0.13068	0.113787	0.08852	0.0760133
Moch	Observed Data	0.168941	0.16617	0.145595	0.134	0.142627	0.128092	0.16319	0.160183	0.163621	0.134889
Hgla	Observed Data	0.287328	0.354344	0.290197	0.260885	0.302787	0.323393	0.283082	0.269656	0.267246	0.214803
Svul	Observed Data	0.228325	0.224739	0.250266	0.259823	0.261833	0.245911	0.228256	0.239163	0.250108	0.188591
Tbel	Observed Data	0.20336	0.221077	0.225741	0.239109	0.2263	0.198049	0.192413	0.237053	0.189287	0.213563
Hsap	Observed Data	0.501946	0.502101	0.504364	0.505907	0.477973	0.487864	0.488919	0.517523	0.502895	0.44021
Ptro	Observed Data	0.504246	0.48847	0.495798	0.50545	0.493728	0.483431	0.499875	0.505743	0.513255	0.476209
Mfas	Observed Data	0.476287	0.479627	0.505807	0.479298	0.475495	0.484625	0.500133	0.503375	0.48549	0.474852
Sbol	Observed Data	0.473669	0.476081	0.46382	0.471192	0.467779	0.464279	0.470349	0.457942	0.484767	0.426442
Mmur	Observed Data	0.421962	0.452769	0.440577	0.455462	0.460923	0.390615	0.429577	0.514692	0.561	0.4065
Ogar	Observed Data	0.378609	0.37187	0.402565	0.405478	0.488783	0.478304	0.407391	0.345043	0.374783	0.246348
Eeur	Observed Data	0.248266	0.254563	0.247938	0.210672	0.234203	0.191156	0.186344	0.123578	0.164844	0.112266
Ccri	Observed Data	0.173708	0.199971	0.204307	0.219401	0.186482	0.144044	0.206453	0.214482	0.195036	0.13962
Sara	Observed Data	0.15687	0.172435	0.217696	0.225043	0.142478	0.134783	0.134739	0.0662174	0.148826	0.0963913
Mjav	Observed Data	0.388913	0.415425	0.417087	0.444237	0.45905	0.392767	0.365269	0.35968	0.377973	0.309781
Mput	Observed Data	0.307	0.360684	0.347474	0.263158	0.277053	0.345211	0.297632	0.302842	0.280737	0.187105
Cfam	Observed Data	0.270398	0.259922	0.27999	0.28899	0.296835	0.362204	0.324097	0.290388	0.290136	0.276029
Zcal	Observed Data	0.343079	0.354222	0.378921	0.331587	0.292286	0.298794	0.350476	0.347683	0.296603	0.218667
Hhya	Observed Data	0.279517	0.271678	0.282238	0.285986	0.276119	0.281371	0.287664	0.295636	0.289671	0.284427
Fcat	Observed Data	0.255589	0.282632	0.291937	0.323011	0.255074	0.293389	0.291179	0.277295	0.275558	0.217726
Rfer	Observed Data	0.367006	0.327788	0.342849	0.369978	0.357095	0.352022	0.341441	0.362626	0.385542	0.354011
Raeg	Observed Data	0.350737	0.42193	0.375193	0.320211	0.277579	0.281544	0.29814	0.327228	0.32	0.283053
Pdis	Observed Data	0.273646	0.269083	0.269771	0.241	0.243271	0.204208	0.238313	0.277771	0.285938	0.253354
Mmol	Observed Data	0.334034	0.333379	0.338241	0.376276	0.272586	0.278759	0.273379	0.261966	0.25469	0.219
Mmyo	Observed Data	0.18105	0.1405	0.1329	0.12225	0.22505	0.19805	0.15025	0.2079	0.2058	0.2081
Pkuh	Observed Data	0.234031	0.237015	0.224308	0.199908	0.228615	0.22	0.216862	0.227138	0.193723	0.203692
Csim	Observed Data	0.447151	0.443836	0.400393	0.376822	0.44	0.422119	0.376539	0.416374	0.364393	0.34621
Ecab	Observed Data	0.358	0.394328	0.379085	0.34796	0.395751	0.392189	0.386925	0.376279	0.387701	0.365244
Oorc	Observed Data	0.427104	0.420481	0.402664	0.410033	0.398822	0.404456	0.410241	0.413154	0.409261	0.323378
Btau	Observed Data	0.239427	0.211793	0.212866	0.21172	0.192622	0.192732	0.184793	0.174293	0.176805	0.132622
Sscr	Observed Data	0.277363	0.29806	0.274045	0.277775	0.286322	0.259363	0.284989	0.268704	0.277348	0.238404
Cfer	Observed Data	0.325944	0.370448	0.334881	0.317175	0.34186	0.303776	0.290587	0.314671	0.347245	0.225049

## Sheet: 5kb downstream flanking regions
Species	Condition	0 ~ 0.5 kb	0.5 kb ~ 1 kb	1 kb ~ 1.5 kb	1.5 kb ~ 2kb	2 kb ~ 2.5 kb	2.5 kb ~ 3 kb	3 kb ~ 3.5 kb	3.5 kb ~ 4 kb	4 kb ~ 4.5 kb	4.5 kb ~ 5 kb
Oana	Simulated Data	0.39834	0.39781	0.39728	0.39774	0.39787	0.39808	0.39845	0.39786	0.39752	0.39862
Mdom	Simulated Data	0.26087	0.26094	0.26129	0.26136	0.2614	0.26131	0.26096	0.26132	0.26058	0.26063
Shar	Simulated Data	0.25033	0.25039	0.25033	0.25011	0.25025	0.25013	0.2501	0.25014	0.25001	0.25016
Vurs	Simulated Data	0.31112	0.31154	0.3118	0.31386	0.31319	0.3132	0.31359	0.31384	0.31298	0.31279
Glea	Simulated Data	0.26647	0.26726	0.26681	0.26804	0.26778	0.26811	0.26806	0.26824	0.26664	0.26796
Etel	Simulated Data	0.09049	0.09076	0.09095	0.09108	0.09088	0.09087	0.09091	0.09102	0.09087	0.09061
Tman	Simulated Data	0.26002	0.26017	0.26113	0.26244	0.26017	0.26065	0.25909	0.25957	0.25888	0.25874
Lafr	Simulated Data	0.27976	0.27966	0.28015	0.27918	0.27965	0.27847	0.2776	0.27874	0.27925	0.27871
Eedw	Simulated Data	0.09621	0.09602	0.09599	0.09611	0.09628	0.09641	0.09621	0.09604	0.09622	0.0961
Dnov	Simulated Data	0.28525	0.28668	0.28657	0.28592	0.28636	0.28646	0.28623	0.28685	0.28631	0.28606
Ocun	Simulated Data	0.18479	0.18539	0.18502	0.18484	0.18506	0.18451	0.18442	0.18432	0.18401	0.18393
Opri	Simulated Data	0.09604	0.09595	0.09667	0.09695	0.09614	0.09644	0.09637	0.09651	0.09686	0.09698
Mmus	Simulated Data	0.14205	0.14253	0.14244	0.1421	0.14195	0.14152	0.14137	0.14163	0.14097	0.14127
Rnor	Simulated Data	0.12575	0.12565	0.1258	0.12524	0.12527	0.12592	0.12576	0.12542	0.12586	0.12603
Moch	Simulated Data	0.0893	0.08939	0.08897	0.08898	0.08928	0.08978	0.08958	0.08973	0.08971	0.08898
Hgla	Simulated Data	0.22188	0.22245	0.22233	0.22259	0.22212	0.22186	0.2227	0.2224	0.22146	0.22172
Svul	Simulated Data	0.27735	0.27679	0.27712	0.27634	0.27721	0.27695	0.27676	0.27678	0.27725	0.2764
Tbel	Simulated Data	0.18052	0.18069	0.18041	0.18057	0.18025	0.18102	0.18109	0.18035	0.18042	0.18067
Hsap	Simulated Data	0.45254	0.45262	0.45239	0.45245	0.45234	0.45262	0.45257	0.45233	0.45262	0.45253
Ptro	Simulated Data	0.47631	0.47656	0.4765	0.4757	0.47614	0.47583	0.47609	0.47616	0.47541	0.47538
Mfas	Simulated Data	0.46125	0.46199	0.46188	0.46168	0.4612	0.46101	0.46105	0.46167	0.46139	0.46137
Sbol	Simulated Data	0.42015	0.4203	0.41997	0.42069	0.42104	0.41992	0.4202	0.42031	0.41983	0.41934
Mmur	Simulated Data	0.35954	0.35953	0.35836	0.36071	0.35977	0.35936	0.35878	0.35922	0.35911	0.35946
Ogar	Simulated Data	0.31485	0.31443	0.3149	0.31443	0.31505	0.3147	0.31529	0.315	0.31686	0.31707
Eeur	Simulated Data	0.0932	0.09306	0.09378	0.09376	0.09365	0.09381	0.09349	0.09332	0.0934	0.09369
Ccri	Simulated Data	0.1608	0.16077	0.16033	0.16025	0.15961	0.16106	0.16047	0.1612	0.15996	0.16019
Sara	Simulated Data	0.09579	0.09531	0.09606	0.09668	0.09685	0.0968	0.09635	0.09682	0.0962	0.09639
Mjav	Simulated Data	0.30419	0.30408	0.30399	0.30433	0.30392	0.30387	0.30403	0.30385	0.30382	0.30393
Mput	Simulated Data	0.25967	0.25875	0.25903	0.25928	0.25964	0.2597	0.26019	0.26019	0.25994	0.26021
Cfam	Simulated Data	0.28203	0.28146	0.28059	0.28172	0.28146	0.28129	0.28074	0.28108	0.28104	0.28133
Zcal	Simulated Data	0.32603	0.32601	0.32446	0.32305	0.32378	0.32347	0.32344	0.32376	0.32457	0.32414
Hhya	Simulated Data	0.27776	0.27672	0.27646	0.27678	0.27644	0.27693	0.27705	0.27655	0.27727	0.27641
Fcat	Simulated Data	0.29108	0.28984	0.28969	0.29024	0.28874	0.28884	0.2884	0.28941	0.28916	0.2903
Rfer	Simulated Data	0.32273	0.32188	0.32176	0.32296	0.32174	0.3209	0.32097	0.31994	0.32093	0.3206
Raeg	Simulated Data	0.30618	0.3058	0.30404	0.30459	0.30444	0.30457	0.30506	0.30474	0.30384	0.30525
Pdis	Simulated Data	0.27348	0.27344	0.2731	0.27331	0.27463	0.27233	0.27226	0.27278	0.27196	0.27291
Mmol	Simulated Data	0.28554	0.2871	0.28647	0.28667	0.28614	0.28624	0.28479	0.28675	0.28583	0.28732
Mmyo	Simulated Data	0.22924	0.23059	0.23051	0.22958	0.23003	0.23015	0.23079	0.22995	0.22937	0.23023
Pkuh	Simulated Data	0.19676	0.19721	0.19787	0.19774	0.19875	0.19689	0.19726	0.19755	0.19885	0.19994
Csim	Simulated Data	0.35895	0.3586	0.35982	0.35914	0.35885	0.35874	0.35942	0.35867	0.35888	0.35903
Ecab	Simulated Data	0.36624	0.36599	0.36576	0.36537	0.36521	0.36453	0.36526	0.36523	0.36521	0.36442
Oorc	Simulated Data	0.32587	0.3258	0.32606	0.3257	0.32557	0.32542	0.32584	0.32622	0.32561	0.32561
Btau	Simulated Data	0.21448	0.21433	0.21504	0.21477	0.2149	0.21511	0.21537	0.2153	0.21485	0.21482
Sscr	Simulated Data	0.26985	0.26962	0.26954	0.26963	0.2697	0.26929	0.26917	0.26864	0.26958	0.26981
Cfer	Simulated Data	0.30264	0.30291	0.30224	0.30233	0.30205	0.30156	0.30149	0.30111	0.30175	0.30143
Oana	Observed Data	0.376341	0.402923	0.382067	0.367465	0.36701	0.390763	0.377753	0.375117	0.367605	0.352803
Mdom	Observed Data	0.212921	0.230519	0.234372	0.246837	0.248716	0.27127	0.271362	0.288557	0.270014	0.257074
Shar	Observed Data	0.208653	0.222317	0.222441	0.230776	0.234136	0.232197	0.227577	0.229979	0.231889	0.217954
Vurs	Observed Data	0.275299	0.317974	0.292286	0.28374	0.302234	0.268571	0.321584	0.291636	0.266052	0.277377
Glea	Observed Data	0.266507	0.339075	0.345164	0.277672	0.241194	0.300657	0.28203	0.201343	0.277552	0.238239
Etel	Observed Data	0.128646	0.196052	0.22376	0.184396	0.154969	0.184594	0.210563	0.241896	0.210135	0.219438
Tman	Observed Data	0.31025	0.325313	0.318125	0.326937	0.325562	0.354438	0.360938	0.387625	0.421875	0.368688
Lafr	Observed Data	0.28422	0.338847	0.326712	0.316203	0.332051	0.295814	0.384814	0.377627	0.345017	0.339373
Eedw	Observed Data	0.163623	0.211507	0.246604	0.249667	0.250271	0.244329	0.245507	0.241638	0.230565	0.23914
Dnov	Observed Data	0.253932	0.299159	0.310909	0.371432	0.442091	0.488295	0.516614	0.449341	0.429795	0.364841
Ocun	Observed Data	0.103446	0.165109	0.213109	0.214099	0.197485	0.235406	0.316673	0.262139	0.247426	0.199327
Opri	Observed Data	0.17266	0.240681	0.239553	0.270468	0.253	0.25983	0.227383	0.242213	0.215936	0.289468
Mmus	Observed Data	0.0918931	0.0998168	0.0991145	0.121267	0.121527	0.155664	0.123618	0.126702	0.165176	0.145878
Rnor	Observed Data	0.10684	0.13184	0.15256	0.154373	0.175147	0.163827	0.154453	0.15128	0.19816	0.18804
Moch	Observed Data	0.140632	0.160211	0.175342	0.134066	0.164211	0.180513	0.159408	0.163276	0.161882	0.184789
Hgla	Observed Data	0.229521	0.24714	0.27924	0.336132	0.295669	0.340364	0.299488	0.311207	0.339124	0.334298
Svul	Observed Data	0.199772	0.234842	0.217525	0.237743	0.257673	0.223703	0.265832	0.324267	0.29605	0.274802
Tbel	Observed Data	0.208429	0.231182	0.224907	0.226672	0.226057	0.225976	0.263798	0.240907	0.241619	0.229425
Hsap	Observed Data	0.473701	0.519017	0.519705	0.496874	0.493383	0.479783	0.490105	0.491658	0.476765	0.506155
Ptro	Observed Data	0.45828	0.51958	0.527672	0.513389	0.519934	0.509252	0.511941	0.515779	0.4974	0.491344
Mfas	Observed Data	0.476638	0.516847	0.509221	0.504157	0.533983	0.535302	0.534766	0.51974	0.529817	0.517689
Sbol	Observed Data	0.473669	0.476081	0.46382	0.471192	0.467779	0.464279	0.470349	0.457942	0.484767	0.426442
Mmur	Observed Data	0.378654	0.393	0.434923	0.443192	0.417192	0.418231	0.428538	0.420962	0.479077	0.552769
Ogar	Observed Data	0.303304	0.345043	0.378957	0.363957	0.320739	0.35013	0.397261	0.369261	0.402783	0.37113
Eeur	Observed Data	0.146891	0.194484	0.204922	0.239687	0.279453	0.243906	0.260469	0.230063	0.273141	0.275797
Ccri	Observed Data	0.168292	0.214701	0.21708	0.209825	0.223489	0.182219	0.152905	0.163314	0.210628	0.154861
Sara	Observed Data	0.0945217	0.148783	0.122348	0.13287	0.181217	0.188304	0.179739	0.185391	0.227261	0.248522
Mjav	Observed Data	0.344552	0.375973	0.378299	0.394109	0.395113	0.395873	0.405593	0.396009	0.37533	0.384498
Mput	Observed Data	0.19	0.287474	0.322053	0.271053	0.313263	0.351474	0.287632	0.330105	0.384737	0.376211
Cfam	Observed Data	0.263647	0.265176	0.311539	0.266873	0.286186	0.27751	0.29501	0.288706	0.287804	0.265588
Zcal	Observed Data	0.304571	0.378667	0.393238	0.407968	0.35146	0.412413	0.372603	0.355683	0.404889	0.377556
Hhya	Observed Data	0.248576	0.262826	0.268076	0.276479	0.311278	0.301757	0.286875	0.303278	0.300167	0.286319
Fcat	Observed Data	0.229772	0.297378	0.307596	0.309389	0.303109	0.284964	0.290332	0.237047	0.273358	0.266
Rfer	Observed Data	0.370514	0.377698	0.349553	0.32181	0.37	0.384603	0.344581	0.310011	0.336905	0.300994
Raeg	Observed Data	0.317474	0.362947	0.328842	0.282456	0.340456	0.326	0.312	0.357123	0.303193	0.288947
Pdis	Observed Data	0.269542	0.311125	0.306875	0.268854	0.239833	0.288521	0.275	0.271813	0.275	0.274146
Mmol	Observed Data	0.233483	0.320414	0.322552	0.310828	0.391172	0.458586	0.378517	0.397759	0.393966	0.392
Mmyo	Observed Data	0.23325	0.23635	0.31885	0.24885	0.2835	0.2471	0.2409	0.2787	0.26595	0.24525
Pkuh	Observed Data	0.170738	0.161108	0.188185	0.197077	0.246462	0.254523	0.266369	0.219231	0.200677	0.196831
Csim	Observed Data	0.336571	0.342673	0.389401	0.407373	0.426184	0.405502	0.411244	0.38223	0.429613	0.462507
Ecab	Observed Data	0.345397	0.357367	0.369477	0.337196	0.349397	0.372332	0.348643	0.341347	0.34003	0.371457
Oorc	Observed Data	0.334675	0.385848	0.383561	0.333992	0.320565	0.356608	0.390591	0.388	0.371755	0.372346
Btau	Observed Data	0.147207	0.202902	0.189463	0.208317	0.242683	0.225585	0.213488	0.229841	0.258146	0.259622
Sscr	Observed Data	0.241977	0.262727	0.245856	0.298311	0.328394	0.281326	0.254295	0.280955	0.294636	0.265833
Cfer	Observed Data	0.250331	0.351525	0.363727	0.343784	0.35882	0.390432	0.329971	0.330345	0.325324	0.295525
