# Supplementary material for: Comparative Genome Microsynteny Illuminates the Fast Evolution of Nuclear Mitochondrial Segments (NUMTs) in Mammals
Source: Mol Biol Evol. 2023 Dec 20;41(1):msad278. doi: 10.1093/molbev/msad278 (PMC10764098; doi:10.1093/molbev/msad278)
Supplement: msad278_Supplementary_Data [file msad278_supplementary_data.zip › Supplementary Table S13.xlsx]

## Sheet: Sheet1
Supplementary Table S13: The RNA-Seq samples used for NUMT expression analyses
Taxon	Species	Tissue	SRA Accession
Monotremata	Ornithorhyncus anatinus	brain	SRR5412225
Monotremata	Ornithorhyncus anatinus	brain	SRR5412222
Monotremata	Ornithorhyncus anatinus	liver	SRR5412236
Monotremata	Ornithorhyncus anatinus	liver	SRR5412234
Monotremata	Ornithorhyncus anatinus	kidney	SRR5412233
Monotremata	Ornithorhyncus anatinus	kidney	SSR5412232
Monotremata	Ornithorhyncus anatinus	heart	SSR5412227
Monotremata	Ornithorhyncus anatinus	heart	SSR5412229
Rodentia	Heterocephalus glaber	brain	SSR1959171
Rodentia	Heterocephalus glaber	brain	SSR1959162
Rodentia	Heterocephalus glaber	kidney	SSR5517229
Rodentia	Heterocephalus glaber	kidney	SSR5517227
Rodentia	Heterocephalus glaber	liver	SSR5517452
Rodentia	Heterocephalus glaber	liver	SSR5517450
Rodentia	Heterocephalus glaber	heart	SSR5517306
Rodentia	Heterocephalus glaber	heart	SSR5517305
Primates	Home Sapiens	brain	SRR8942877
Primates	Home Sapiens	brain	SRR8942874
Primates	Home Sapiens	kidney	SRR12937853
Primates	Home Sapiens	kidney	SRR12937852
Primates	Home Sapiens	liver	SRR15694280
Primates	Home Sapiens	liver	SRR15694281
Primates	Home Sapiens	heart	SRR19552233
Primates	Home Sapiens	heart	SRR19552232
Carnivora	Canis familiaris	brain	SSR12899123
Carnivora	Canis familiaris	brain	SSR12899118
Carnivora	Canis familiaris	kidney	SSR19614474
Carnivora	Canis familiaris	kidney	SSR19614479
Carnivora	Canis familiaris	liver	SSR19614475
Carnivora	Canis familiaris	liver	SSR19614488
Carnivora	Canis familiaris	heart	SSR8474294
Carnivora	Canis familiaris	heart	SSR8474261
Cetartiodactyla	Bos taurus	brain	SRR11657443
Cetartiodactyla	Bos taurus	brain	SRR11657439
Cetartiodactyla	Bos taurus	kidney	SRR19745555
Cetartiodactyla	Bos taurus	kidney	SRR19745554
Cetartiodactyla	Bos taurus	liver	SRR15721701
Cetartiodactyla	Bos taurus	liver	SRR15721700
Cetartiodactyla	Bos taurus	heart	SRR12442762
Cetartiodactyla	Bos taurus	heart	SRR12442763
