# Supplementary material for: Comparative Genome Microsynteny Illuminates the Fast Evolution of Nuclear Mitochondrial Segments (NUMTs) in Mammals
Source: Mol Biol Evol. 2023 Dec 20;41(1):msad278. doi: 10.1093/molbev/msad278 (PMC10764098; doi:10.1093/molbev/msad278)
Supplement: msad278_Supplementary_Data [file msad278_supplementary_data.zip › Supplementary Table S3.xlsx]

## Sheet: Phyllostomus discolor
Supplementary Table S3: The information of individual NUMTs for each of 46 species (one species per sheet). The NUMTs with a start ‘*’ indicates that they traverse the D-loop region.
NUMT	Species	Length	mt start	mt end	chromosome	Identity (in %)	e-value	genome start	genome. end	direction	# genes	genes
Pdis_numt1	Phyllostomus discolor	110	8829	8938	scaffold_m19_p_1	82.727	5.53e-17	4853773	4853882	-	1	COX3
Pdis_numt2	Phyllostomus discolor	153	1639	1789	scaffold_m19_p_1	75.163	5.61e-07	57419951	57420097	-	1	16S
Pdis_numt3	Phyllostomus discolor	211	11578	11783	scaffold_m19_p_1	76.303	1.99e-16	111039990	111040188	+	1	ND5
Pdis_numt4	Phyllostomus discolor	340	12661	12997	scaffold_m19_p_1	72.647	9.19e-20	111041054	111041391	+	1	ND5
Pdis_numt5	Phyllostomus discolor	101	13991	14091	scaffold_m19_p_1	77.228	0.000338	120108030	120108127	-	1	ND6
Pdis_numt6	Phyllostomus discolor	125	12892	13014	scaffold_m19_p_1	76.8	4.34e-08	135583007	135583131	-	1	ND5
Pdis_numt7	Phyllostomus discolor	430	12095	12517	scaffold_m19_p_1	72.326	1.18e-23	135583477	135583897	-	1	ND5
Pdis_numt8	Phyllostomus discolor	135	12892	13024	scaffold_m19_p_1	75.556	5.61e-07	140861578	140861712	-	1	ND5
Pdis_numt9	Phyllostomus discolor	330	12195	12517	scaffold_m19_p_1	72.424	2.57e-15	140862056	140862379	-	1	ND5
Pdis_numt10	Phyllostomus discolor	218	11569	11783	scaffold_m19_p_1	74.771	4.31e-13	140862784	140862991	-	1	ND5
Pdis_numt11	Phyllostomus discolor	53	11569	11621	scaffold_m19_p_1	86.792	2.61e-05	146433070	146433122	+	0	-
Pdis_numt12	Phyllostomus discolor	150	11637	11783	scaffold_m19_p_1	75.333	2.61e-05	146433357	146433496	+	1	ND5
Pdis_numt13	Phyllostomus discolor	342	12187	12517	scaffold_m19_p_1	71.345	4.34e-08	146433896	146434227	+	1	ND5
Pdis_numt14	Phyllostomus discolor	133	12892	13024	scaffold_m19_p_1	77.444	2e-11	146434572	146434704	+	1	ND5
Pdis_numt15	Phyllostomus discolor	93	15590	15682	scaffold_m19_p_1	87.097	1.19e-18	171548051	171548142	+	1	D-loop
Pdis_numt16	Phyllostomus discolor	183	14600	14780	scaffold_m19_p_1	75.41	5.57e-12	178669356	178669533	+	1	CYTB
Pdis_numt17	Phyllostomus discolor	217	11564	11777	scaffold_m19_p_1	74.654	9.26e-15	191133752	191133965	-	2	ND4,ND5
Pdis_numt18	Phyllostomus discolor	122	2260	2379	scaffold_m19_p_1	79.508	1.55e-12	193217296	193217415	-	1	16S
Pdis_numt19	Phyllostomus discolor	208	3002	3209	scaffold_m19_p_1	75.481	5.53e-17	194064662	194064866	-	1	ND1
Pdis_numt20	Phyllostomus discolor	568	10118	10685	scaffold_m19_p_10	94.718	0	42922200	42922767	-	2	ND4L,ND4
Pdis_numt21	Phyllostomus discolor	242	470	711	scaffold_m19_p_10	81.405	2.47e-45	53975067	53975302	+	1	12S
Pdis_numt22	Phyllostomus discolor	725	1	711	scaffold_m19_p_10	71.586	9e-35	76283452	76284147	+	1	12S
Pdis_numt23	Phyllostomus discolor	327	14543	14866	scaffold_m19_p_10	72.171	7.16e-16	76288736	76289060	-	1	CYTB
Pdis_numt24	Phyllostomus discolor	127	14099	14223	scaffold_m19_p_10	81.89	1.19e-18	76289903	76290027	-	1	CYTB
Pdis_numt25	Phyllostomus discolor	60	8853	8912	scaffold_m19_p_10	83.333	0.000338	85900195	85900254	+	1	COX3
Pdis_numt26	Phyllostomus discolor	69	896	963	scaffold_m19_p_10	82.609	2.61e-05	100145858	100145925	+	1	12S
Pdis_numt27	Phyllostomus discolor	313	295	601	scaffold_m19_p_11	71.565	1.21e-08	7633750	7634052	+	1	12S
Pdis_numt28	Phyllostomus discolor	36	2937	2972	scaffold_m19_p_12	94.444	0.000338	32612317	32612352	+	1	ND1
Pdis_numt29	Phyllostomus discolor	118	62	178	scaffold_m19_p_12	83.051	4.28e-18	83623431	83623544	+	1	12S
Pdis_numt30	Phyllostomus discolor	79	991	1069	scaffold_m19_p_13	83.544	3.35e-09	47570571	47570648	-	1	12S
Pdis_numt31	Phyllostomus discolor	145	15303	15447	scaffold_m19_p_14	86.207	3.24e-34	21821822	21821964	+	2	CYTB,D-loop
Pdis_numt32	Phyllostomus discolor	223	11944	12164	scaffold_m19_p_14	74.888	5.53e-17	59673521	59673741	-	1	ND5
Pdis_numt33	Phyllostomus discolor	288	11484	11769	scaffold_m19_p_14	75.347	1.52e-27	59673898	59674181	-	2	ND4,ND5
Pdis_numt34	Phyllostomus discolor	372	12643	13010	scaffold_m19_p_14	71.774	2.57e-15	66017998	66018360	+	1	ND5
Pdis_numt35	Phyllostomus discolor	65	13877	13941	scaffold_m19_p_15	83.077	2.61e-05	39505565	39505629	-	1	ND6
Pdis_numt36	Phyllostomus discolor	96	3389	3484	scaffold_m19_p_2	80.208	3.35e-09	12870584	12870679	+	1	ND1
Pdis_numt37	Phyllostomus discolor	109	14490	14598	scaffold_m19_p_2	91.743	4.19e-33	22361286	22361394	-	1	CYTB
Pdis_numt38	Phyllostomus discolor	72	1917	1988	scaffold_m19_p_2	81.944	9.39e-05	33800684	33800752	-	1	16S
Pdis_numt39	Phyllostomus discolor	162	640	800	scaffold_m19_p_2	80.864	2.54e-25	38846242	38846402	-	1	12S
Pdis_numt40	Phyllostomus discolor	99	15377	15474	scaffold_m19_p_2	91.919	1.17e-28	51297826	51297924	+	1	D-loop
Pdis_numt41	Phyllostomus discolor	105	8328	8432	scaffold_m19_p_2	76.19	0.000338	65720302	65720406	-	1	ATP6
Pdis_numt42	Phyllostomus discolor	96	11567	11662	scaffold_m19_p_2	89.583	3.28e-24	71682266	71682361	-	1	ND4
Pdis_numt43	Phyllostomus discolor	86	14243	14328	scaffold_m19_p_2	80.233	5.61e-07	120360793	120360878	+	1	CYTB
Pdis_numt44	Phyllostomus discolor	231	12275	12501	scaffold_m19_p_2	72.727	1.21e-08	133280645	133280871	-	1	ND5
Pdis_numt45	Phyllostomus discolor	140	8366	8505	scaffold_m19_p_2	76.429	2.59e-10	170382767	170382906	-	1	ATP6
Pdis_numt46	Phyllostomus discolor	86	7737	7821	scaffold_m19_p_2	80.233	2.61e-05	170383484	170383564	-	1	ATP8
Pdis_numt47	Phyllostomus discolor	525	6859	7371	scaffold_m19_p_2	70.476	9.32e-10	170384115	170384612	-	2	COX1,COX2
Pdis_numt48	Phyllostomus discolor	231	3698	3924	scaffold_m19_p_2	73.16	9.32e-10	170390956	170391181	-	2	ND1,ND2
Pdis_numt49	Phyllostomus discolor	57	2696	2752	scaffold_m19_p_2	84.211	0.000338	170392016	170392072	-	1	ND1
Pdis_numt50	Phyllostomus discolor	191	2359	2549	scaffold_m19_p_2	76.44	4.28e-18	170392207	170392396	-	1	16S
Pdis_numt51	Phyllostomus discolor	71	639	708	scaffold_m19_p_2	81.69	0.000338	170392396	170392464	-	1	12S
Pdis_numt52	Phyllostomus discolor	143	477	617	scaffold_m19_p_2	79.72	1.54e-17	170392466	170392607	-	1	12S
Pdis_numt53	Phyllostomus discolor	231	113	340	scaffold_m19_p_2	73.593	2e-11	170392733	170392956	-	1	12S
Pdis_numt54	Phyllostomus discolor	313	14946	15258	scaffold_m19_p_2	73.163	1.98e-21	170395444	170395756	-	1	CYTB
Pdis_numt55	Phyllostomus discolor	94	13843	13934	scaffold_m19_p_2	80.851	3.35e-09	170396692	170396785	-	1	ND6
Pdis_numt56	Phyllostomus discolor	129	12651	12779	scaffold_m19_p_2	77.519	7.21e-11	175241139	175241267	+	1	ND5
Pdis_numt57	Phyllostomus discolor	250	14051	14296	scaffold_m19_p_2	73.2	5.57e-12	175244524	175244767	+	2	ND6,CYTB
Pdis_numt58	Phyllostomus discolor	263	14945	15201	scaffold_m19_p_2	73.004	1.55e-12	175245402	175245661	+	1	CYTB
Pdis_numt59	Phyllostomus discolor	50	1420	1469	scaffold_m19_p_2	96	5.57e-12	177851389	177851438	-	1	16S
Pdis_numt60	Phyllostomus discolor	92	11578	11668	scaffold_m19_p_2	81.522	1.56e-07	181003016	181003099	-	0	-
Pdis_numt61	Phyllostomus discolor	74	13922	13995	scaffold_m19_p_2	81.081	2.61e-05	187243896	187243969	-	1	ND6
Pdis_numt62	Phyllostomus discolor	631	1000	1621	scaffold_m19_p_2	78.605	3.77e-108	187668079	187668700	-	2	12S,16S
Pdis_numt63	Phyllostomus discolor	2467	5201	7667	scaffold_m19_p_2	89.299	0	211394238	211396700	-	2	COX1,COX2
Pdis_numt64	Phyllostomus discolor	93	3286	3377	scaffold_m19_p_21	86.022	5.53e-17	383252	383344	-	1	ND1
Pdis_numt65	Phyllostomus discolor	165	3024	3188	scaffold_m19_p_3	80	3.28e-24	33012195	33012359	+	1	ND1
Pdis_numt66	Phyllostomus discolor	30	9843	9872	scaffold_m19_p_3	100	0.000338	39421564	39421593	-	0	-
Pdis_numt67	Phyllostomus discolor	1884	5491	7372	scaffold_m19_p_3	81.263	0	64803844	64805713	+	2	COX1,COX2
Pdis_numt68	Phyllostomus discolor	7984	7524	15447	scaffold_m19_p_3	79.359	0	64805795	64813699	+	10	COX2,ATP8,ATP6,COX3,ND3,ND4L,ND4,ND5,ND6,CYTB
Pdis_numt69	Phyllostomus discolor	145	5544	5688	scaffold_m19_p_3	80.69	1.98e-21	82877505	82877649	+	1	COX1
Pdis_numt70	Phyllostomus discolor	211	12002	12212	scaffold_m19_p_3	74.408	1.2e-13	99144347	99144554	-	1	ND5
Pdis_numt71	Phyllostomus discolor	484	11300	11772	scaffold_m19_p_3	72.727	9.06e-30	99144787	99145258	-	2	ND4,ND5
Pdis_numt72	Phyllostomus discolor	339	10331	10668	scaffold_m19_p_3	73.451	3.28e-24	99145860	99146194	-	1	ND4
Pdis_numt73	Phyllostomus discolor	244	9849	10092	scaffold_m19_p_3	71.311	2.02e-06	99146454	99146697	-	1	ND4L
Pdis_numt74	Phyllostomus discolor	350	13877	14219	scaffold_m19_p_3	72.286	9.26e-15	100923088	100923424	-	2	ND6,CYTB
Pdis_numt75	Phyllostomus discolor	408	8841	9244	scaffold_m19_p_3	72.794	7.06e-26	100924086	100924485	-	1	COX3
Pdis_numt76	Phyllostomus discolor	298	14560	14856	scaffold_m19_p_3	73.154	1.19e-18	119085589	119085884	+	1	CYTB
Pdis_numt77	Phyllostomus discolor	62	5415	5476	scaffold_m19_p_3	83.871	2.61e-05	123198933	123198994	-	1	COX1
Pdis_numt78	Phyllostomus discolor	123	11146	11268	scaffold_m19_p_3	76.423	1.56e-07	184189946	184190068	+	2	ND4L,ND4
Pdis_numt79	Phyllostomus discolor	204	9210	9409	scaffold_m19_p_3	75.49	2.57e-15	191487968	191488168	+	1	COX3
Pdis_numt80	Phyllostomus discolor	132	512	643	scaffold_m19_p_3	95.455	6.81e-51	191829325	191829456	-	1	12S
Pdis_numt81	Phyllostomus discolor	366	2681	3046	scaffold_m19_p_3	92.35	2.77e-144	192611115	192611480	+	1	ND1
Pdis_numt82	Phyllostomus discolor	142	4960	5101	scaffold_m19_p_4	79.577	1.99e-16	16092131	16092266	-	1	COX2
Pdis_numt83	Phyllostomus discolor	398	14016	14411	scaffold_m19_p_4	80.151	8.51e-75	34167897	34168288	-	2	ND6,CYTB
Pdis_numt84	Phyllostomus discolor	208	11903	12106	scaffold_m19_p_4	76.923	9.19e-20	52758197	52758397	-	1	ND5
Pdis_numt85	Phyllostomus discolor	36	7598	7633	scaffold_m19_p_4	97.222	7.26e-06	53498440	53498475	+	1	COX2
Pdis_numt86	Phyllostomus discolor	93	3943	4035	scaffold_m19_p_4	81.72	9.32e-10	74918546	74918634	+	1	ND2
Pdis_numt87	Phyllostomus discolor	459	7181	7639	scaffold_m19_p_4	80.828	2.3e-95	86189239	86189696	-	1	COX2
Pdis_numt88	Phyllostomus discolor	134	649	782	scaffold_m19_p_4	74.627	0.000338	109911552	109911681	+	1	12S
Pdis_numt89	Phyllostomus discolor	156	7949	8100	scaffold_m19_p_4	81.41	4.25e-23	127722434	127722583	-	2	ATP8,ATP6
Pdis_numt90	Phyllostomus discolor	69	12018	12086	scaffold_m19_p_4	84.058	2.02e-06	187612253	187612318	+	1	ND5
Pdis_numt91	Phyllostomus discolor	111	2385	2494	scaffold_m19_p_4	86.486	1.18e-23	194567742	194567851	+	1	16S
Pdis_numt92	Phyllostomus discolor	49	2254	2302	scaffold_m19_p_5	93.878	9.32e-10	53600267	53600315	+	1	16S
Pdis_numt93*	Phyllostomus discolor	16661	14922	14891	scaffold_m19_p_5	99.9935	0	65663646	65680304	+	16	12S,16S,ND1,ND2,COX1,COX2,ATP8,ATP6,COX3,ND3,ND4L,ND4,ND5,ND6,CYTB,D-loop
Pdis_numt94	Phyllostomus discolor	127	998	1124	scaffold_m19_p_5	78.74	1.55e-12	71168624	71168748	-	2	12S,16S
Pdis_numt95	Phyllostomus discolor	115	6981	7095	scaffold_m19_p_5	75.652	0.000338	95227258	95227370	-	1	COX2
Pdis_numt96	Phyllostomus discolor	137	1862	1997	scaffold_m19_p_5	88.321	1.93e-36	112407109	112407244	+	1	16S
Pdis_numt97	Phyllostomus discolor	389	238	619	scaffold_m19_p_5	78.92	3.1e-64	127292263	127292648	+	1	12S
Pdis_numt98	Phyllostomus discolor	40	1013	1052	scaffold_m19_p_5	97.5	4.34e-08	127678794	127678833	-	1	12S
Pdis_numt99	Phyllostomus discolor	54	11568	11621	scaffold_m19_p_5	85.185	0.000338	129505041	129505094	-	0	-
Pdis_numt100	Phyllostomus discolor	34	5362	5395	scaffold_m19_p_5	100	2.02e-06	139826093	139826126	-	1	COX1
Pdis_numt101	Phyllostomus discolor	106	6106	6211	scaffold_m19_p_5	91.509	1.95e-31	139826126	139826231	-	1	COX1
Pdis_numt102	Phyllostomus discolor	142	6909	7050	scaffold_m19_p_6	78.873	3.33e-14	72661746	72661880	-	1	COX2
Pdis_numt103	Phyllostomus discolor	88	15845	15932	scaffold_m19_p_6	97.727	4.19e-33	74976140	74976227	-	1	D-loop
Pdis_numt104	Phyllostomus discolor	321	2092	2405	scaffold_m19_p_6	79.439	1.89e-51	80155623	80155934	-	1	16S
Pdis_numt105	Phyllostomus discolor	180	8017	8196	scaffold_m19_p_6	77.778	7.11e-21	115614863	115615042	-	1	ATP6
Pdis_numt106	Phyllostomus discolor	108	2404	2511	scaffold_m19_p_6	76.852	2.61e-05	124427702	124427808	-	1	16S
Pdis_numt107	Phyllostomus discolor	51	2357	2407	scaffold_m19_p_6	86.275	0.000338	124428025	124428075	-	1	16S
Pdis_numt108	Phyllostomus discolor	141	386	525	scaffold_m19_p_7	77.305	5.57e-12	10105077	10105216	-	1	12S
Pdis_numt109	Phyllostomus discolor	1614	11423	13008	scaffold_m19_p_7	69.827	8.81e-50	17136432	17137991	-	2	ND4,ND5
Pdis_numt110	Phyllostomus discolor	304	11109	11408	scaffold_m19_p_7	75.658	7.01e-31	18069272	18069571	+	1	ND4
Pdis_numt111	Phyllostomus discolor	9413	1276	10665	scaffold_m19_p_7	83.193	0	20545952	20555301	+	11	16S,ND1,ND2,COX1,COX2,ATP8,ATP6,COX3,ND3,ND4L,ND4
Pdis_numt112	Phyllostomus discolor	78	9237	9314	scaffold_m19_p_7	82.051	1.56e-07	31517416	31517493	-	1	COX3
Pdis_numt113	Phyllostomus discolor	770	10762	11524	scaffold_m19_p_7	72.468	6.76e-56	63757936	63758691	+	1	ND4
Pdis_numt114	Phyllostomus discolor	222	11564	11784	scaffold_m19_p_7	86.036	4.04e-58	63758937	63759156	+	2	ND4,ND5
Pdis_numt115	Phyllostomus discolor	1118	1700	2800	scaffold_m19_p_7	79.696	0	63759227	63760314	-	2	16S,ND1
Pdis_numt116	Phyllostomus discolor	1504	202	1673	scaffold_m19_p_7	76.862	0	63760554	63762034	-	2	12S,16S
Pdis_numt117	Phyllostomus discolor	2343	1238	3579	scaffold_m19_p_7	94.708	0	113687293	113689627	+	2	16S,ND1
Pdis_numt118	Phyllostomus discolor	115	12652	12761	scaffold_m19_p_7	80.87	4.31e-13	114962125	114962239	-	1	ND5
Pdis_numt119	Phyllostomus discolor	36	14158	14193	scaffold_m19_p_7	94.444	0.000338	117958459	117958494	+	1	CYTB
Pdis_numt120	Phyllostomus discolor	49	2328	2376	scaffold_m19_p_8	91.837	4.34e-08	1339476	1339524	+	1	16S
Pdis_numt121	Phyllostomus discolor	139	3604	3741	scaffold_m19_p_8	76.978	7.21e-11	23319064	23319201	-	1	ND1
Pdis_numt122	Phyllostomus discolor	103	1067	1166	scaffold_m19_p_8	82.524	1.2e-13	27640643	27640745	+	1	16S
Pdis_numt123	Phyllostomus discolor	229	2984	3209	scaffold_m19_p_8	73.362	2e-11	50969370	50969595	+	1	ND1
Pdis_numt124	Phyllostomus discolor	94	1657	1750	scaffold_m19_p_8	78.723	7.26e-06	81100615	81100706	+	1	16S
Pdis_numt125	Phyllostomus discolor	116	12260	12370	scaffold_m19_p_8	77.586	5.61e-07	83573630	83573744	-	1	ND5
Pdis_numt126	Phyllostomus discolor	302	15451	15750	scaffold_m19_p_8	88.742	4.94e-97	104451877	104452174	-	1	D-loop
Pdis_numt127	Phyllostomus discolor	521	8358	8878	scaffold_m19_p_9	73.896	1.14e-48	10662888	10663403	-	2	ATP6,COX3

## Sheet: Myotis myotis
NUMT	Species	Length	mt start	mt end	chromosome	Identity (in %)	e-value	genome start	genome end	direction	# genes	genes
Mmyo_numt1	Myotis myotis	211	11580	11790	scaffold_m19_p_1	78.673	3.22e-29	24318922	24319130	+	2	ND4,ND5
Mmyo_numt2	Myotis myotis	81	5007	5086	scaffold_m19_p_1	83.951	2.56e-10	40860037	40860116	+	0	-
Mmyo_numt3	Myotis myotis	63	15648	15709	scaffold_m19_p_1	84.127	0.000333	103550108	103550166	-	1	D-loop
Mmyo_numt4	Myotis myotis	1128	4541	5665	scaffold_m19_p_1	86.082	0	127349282	127350396	-	2	ND2,COX1
Mmyo_numt5	Myotis myotis	177	4358	4533	scaffold_m19_p_1	77.966	2.52e-20	127351126	127351301	-	1	ND2
Mmyo_numt6	Myotis myotis	132	2389	2516	scaffold_m19_p_10	77.273	1.19e-08	43843919	43844047	-	1	16S
Mmyo_numt7	Myotis myotis	120	15996	16114	scaffold_m19_p_11	81.667	1.96e-16	68622304	68622420	+	1	D-loop
Mmyo_numt8	Myotis myotis	2218	5846	8048	scaffold_m19_p_11	75.473	0	70029740	70031900	-	4	COX1,COX2,ATP8,ATP6
Mmyo_numt9	Myotis myotis	68	2219	2284	scaffold_m19_p_12	83.824	7.16e-06	4005168	4005233	-	1	16S
Mmyo_numt10	Myotis myotis	44	2069	2111	scaffold_m19_p_12	93.182	1.99e-06	4005324	4005366	-	1	16S
Mmyo_numt11	Myotis myotis	362	16086	16443	scaffold_m19_p_14	77.901	5.19e-52	3681783	3682137	-	1	D-loop
Mmyo_numt12	Myotis myotis	163	15764	15926	scaffold_m19_p_14	83.436	4.13e-33	3682210	3682366	-	1	D-loop
Mmyo_numt13	Myotis myotis	107	1464	1568	scaffold_m19_p_15	79.439	3.31e-09	34451304	34451409	+	1	16S
Mmyo_numt14	Myotis myotis	122	991	1109	scaffold_m19_p_15	77.869	4.28e-08	53009010	53009127	+	1	12S
Mmyo_numt15	Myotis myotis	163	2976	3135	scaffold_m19_p_17	74.847	4.28e-08	45481167	45481326	-	1	ND1
Mmyo_numt16	Myotis myotis	238	13853	14090	scaffold_m19_p_19	74.37	1.52e-17	27294355	27294590	+	1	ND6
Mmyo_numt17	Myotis myotis	138	14107	14244	scaffold_m19_p_19	78.261	4.25e-13	27294815	27294949	+	2	ND6,CYTB
Mmyo_numt18	Myotis myotis	360	14513	14869	scaffold_m19_p_19	73.889	1.94e-26	27295358	27295705	+	1	CYTB
Mmyo_numt19	Myotis myotis	149	3132	3280	scaffold_m19_p_2	80.537	7.01e-21	25414204	25414348	+	1	ND1
Mmyo_numt20	Myotis myotis	248	4280	4527	scaffold_m19_p_2	79.032	5.31e-37	56052022	56052263	+	1	ND2
Mmyo_numt21	Myotis myotis	140	4513	4647	scaffold_m19_p_2	77.143	3.31e-09	56052454	56052589	+	1	ND2
Mmyo_numt22	Myotis myotis	80	11654	11733	scaffold_m19_p_2	80	2.58e-05	79614976	79615055	-	0	-
Mmyo_numt23	Myotis myotis	101	14778	14878	scaffold_m19_p_2	77.228	9.26e-05	152969069	152969168	-	1	CYTB
Mmyo_numt24	Myotis myotis	167	14535	14701	scaffold_m19_p_2	76.048	1.53e-12	152969401	152969564	-	1	CYTB
Mmyo_numt25	Myotis myotis	75	7947	8021	scaffold_m19_p_2	81.333	2.58e-05	196893039	196893112	+	2	ATP8,ATP6
Mmyo_numt26	Myotis myotis	73	11201	11273	scaffold_m19_p_3	80.822	0.000333	20013904	20013975	-	1	ND4
Mmyo_numt27	Myotis myotis	150	1	146	scaffold_m19_p_3	76	1.19e-08	21987582	21987727	+	1	12S
Mmyo_numt28	Myotis myotis	245	1176	1419	scaffold_m19_p_3	84.082	1.43e-57	71021993	71022235	+	1	16S
Mmyo_numt29	Myotis myotis	61	14313	14373	scaffold_m19_p_3	83.607	9.26e-05	113611999	113612059	-	1	CYTB
Mmyo_numt30	Myotis myotis	291	13939	14229	scaffold_m19_p_3	73.883	5.46e-17	113612464	113612734	-	2	ND6,CYTB
Mmyo_numt31	Myotis myotis	302	9171	9469	scaffold_m19_p_3	74.503	1.95e-21	113613071	113613356	-	1	COX3
Mmyo_numt32	Myotis myotis	172	8802	8971	scaffold_m19_p_3	75	9.2e-10	113613528	113613695	-	1	COX3
Mmyo_numt33	Myotis myotis	75	9589	9663	scaffold_m19_p_37	81.333	7.16e-06	937200	937274	-	1	ND3
Mmyo_numt34	Myotis myotis	54	9414	9465	scaffold_m19_p_37	87.037	9.26e-05	937392	937443	-	1	COX3
Mmyo_numt35	Myotis myotis	176	10263	10438	scaffold_m19_p_4	78.977	1.16e-23	47028550	47028725	-	1	ND4
Mmyo_numt36	Myotis myotis	173	14372	14544	scaffold_m19_p_4	76.301	2.54e-15	64547424	64547596	+	1	CYTB
Mmyo_numt37	Myotis myotis	280	9391	9668	scaffold_m19_p_4	74.643	1.51e-22	93263080	93263354	-	2	COX3,ND3
Mmyo_numt38	Myotis myotis	711	7455	8162	scaffold_m19_p_4	75.809	8.21e-90	93263602	93264293	-	3	COX2,ATP8,ATP6
Mmyo_numt39	Myotis myotis	91	11588	11678	scaffold_m19_p_5	79.121	2.58e-05	28918552	28918638	+	1	ND4
Mmyo_numt40	Myotis myotis	724	14663	15369	scaffold_m19_p_5	72.238	4.1e-38	34151105	34151785	-	1	CYTB
Mmyo_numt41	Myotis myotis	147	14215	14361	scaffold_m19_p_5	77.551	1.18e-13	34152075	34152220	-	1	CYTB
Mmyo_numt42	Myotis myotis	513	13510	14014	scaffold_m19_p_5	71.54	7.01e-21	34152450	34152941	-	2	ND5,ND6
Mmyo_numt43	Myotis myotis	70	13619	13688	scaffold_m19_p_5	82.857	1.99e-06	38647250	38647319	+	1	ND6
Mmyo_numt44	Myotis myotis	269	14042	14305	scaffold_m19_p_5	76.58	6.96e-26	38647631	38647883	+	2	ND6,CYTB
Mmyo_numt45	Myotis myotis	661	14726	15376	scaffold_m19_p_5	72.315	4.1e-38	38648468	38649097	+	1	CYTB
Mmyo_numt46	Myotis myotis	273	1	269	scaffold_m19_p_5	76.19	2.5e-25	38650981	38651238	+	1	12S
Mmyo_numt47	Myotis myotis	213	499	708	scaffold_m19_p_5	80.282	3.19e-34	38651417	38651627	+	1	12S
Mmyo_numt48	Myotis myotis	95	2361	2452	scaffold_m19_p_5	84.211	4.25e-13	38651631	38651721	+	1	16S
Mmyo_numt49	Myotis myotis	572	2471	3030	scaffold_m19_p_5	71.678	1.16e-23	38651946	38652487	+	2	16S,ND1
Mmyo_numt50	Myotis myotis	342	3120	3441	scaffold_m19_p_5	74.854	1.94e-26	38652542	38652875	+	1	ND1
Mmyo_numt51	Myotis myotis	210	3715	3923	scaffold_m19_p_5	79.524	5.38e-27	38653076	38653266	+	1	ND2
Mmyo_numt52	Myotis myotis	189	4206	4390	scaffold_m19_p_5	74.603	2.56e-10	38653611	38653795	+	1	ND2
Mmyo_numt53	Myotis myotis	103	4432	4533	scaffold_m19_p_5	80.583	7.11e-11	38654058	38654159	+	1	ND2
Mmyo_numt54	Myotis myotis	135	5847	5981	scaffold_m19_p_5	78.519	1.18e-13	38657947	38658080	+	1	COX1
Mmyo_numt55	Myotis myotis	492	5975	6459	scaffold_m19_p_5	73.78	2.45e-40	38658740	38659218	+	1	COX1
Mmyo_numt56	Myotis myotis	387	6503	6886	scaffold_m19_p_5	71.059	4.25e-13	38659234	38659613	+	1	COX1
Mmyo_numt57	Myotis myotis	420	7609	8022	scaffold_m19_p_5	74.762	5.31e-37	38661403	38661802	+	3	COX2,ATP8,ATP6
Mmyo_numt58	Myotis myotis	70	14058	14127	scaffold_m19_p_5	81.429	9.26e-05	52585055	52585124	-	1	ND6
Mmyo_numt59	Myotis myotis	118	8569	8686	scaffold_m19_p_5	78.814	7.11e-11	52750093	52750209	-	2	ATP6,COX3
Mmyo_numt60	Myotis myotis	241	10769	11009	scaffold_m19_p_5	71.784	4.28e-08	79527401	79527641	-	1	ND4
Mmyo_numt61	Myotis myotis	291	10292	10579	scaffold_m19_p_5	73.196	9.13e-15	79528323	79528601	-	1	ND4
Mmyo_numt62	Myotis myotis	290	1624	1903	scaffold_m19_p_6	74.138	5.46e-17	73992386	73992661	-	1	16S
Mmyo_numt63	Myotis myotis	95	2931	3025	scaffold_m19_p_7	82.105	5.5e-12	39926372	39926466	+	1	ND1
Mmyo_numt64	Myotis myotis	81	9718	9798	scaffold_m19_p_7	83.951	7.11e-11	39926461	39926541	+	1	ND3
Mmyo_numt65	Myotis myotis	70	5074	5143	scaffold_m19_p_8	90	9.13e-15	24138279	24138348	+	0	-
Mmyo_numt66	Myotis myotis	73	57	129	scaffold_m19_p_8	86.301	1.98e-11	36243949	36244021	-	1	12S
Mmyo_numt67	Myotis myotis	139	640	777	scaffold_m19_p_8	81.295	7.01e-21	77900821	77900959	+	1	12S
Mmyo_numt68	Myotis myotis	808	1	787	scaffold_m19_p_9	75.619	1.36e-92	6294220	6294993	-	1	12S
Mmyo_numt69	Myotis myotis	122	16333	16453	scaffold_m19_p_9	77.049	4.28e-08	6295608	6295728	-	1	D-loop
Mmyo_numt70	Myotis myotis	181	451	627	scaffold_m19_p_9	80.11	6.96e-26	30877997	30878173	+	1	12S
Mmyo_numt71	Myotis myotis	142	610	750	scaffold_m19_p_9	84.507	3.22e-29	30878368	30878509	+	1	12S

## Sheet: Pipistrellus kuhlii
NUMT	Species	Length	mt start	mt end	chromosome	Identity (in %)	e-value	genome start	genome end	direction	# genes	genes
Pkuh_numt1	Pipistrellus kuhlii	772	4382	5145	scaffold_m20_p_1	71.114	6e-36	81014078	81014825	+	1	ND2
Pkuh_numt2	Pipistrellus kuhlii	58	5226	5283	scaffold_m20_p_1	86.207	1.74e-06	81014826	81014883	+	0	-
Pkuh_numt3	Pipistrellus kuhlii	435	5276	5708	scaffold_m20_p_1	78.851	9.49e-74	81020375	81020803	+	1	COX1
Pkuh_numt4	Pipistrellus kuhlii	197	3731	3927	scaffold_m20_p_1	92.893	9.49e-74	119841514	119841710	-	1	ND2
Pkuh_numt5	Pipistrellus kuhlii	430	7616	8041	scaffold_m20_p_10	76.744	4.51e-57	5567552	5567976	+	3	COX2,ATP8,ATP6
Pkuh_numt6	Pipistrellus kuhlii	105	15504	15606	scaffold_m20_p_10	80.952	1.73e-11	6886650	6886752	-	1	D-loop
Pkuh_numt7	Pipistrellus kuhlii	133	9406	9538	scaffold_m20_p_11	97.744	5.84e-56	15115232	15115363	-	1	ND3
Pkuh_numt8	Pipistrellus kuhlii	33	5054	5086	scaffold_m20_p_11	96.97	0.000291	31789820	31789852	+	0	-
Pkuh_numt9	Pipistrellus kuhlii	143	15262	15404	scaffold_m20_p_12	97.203	2.08e-60	14298715	14298857	-	1	CYTB
Pkuh_numt10	Pipistrellus kuhlii	197	12917	13113	scaffold_m20_p_12	78.173	2.19e-25	36015572	36015768	-	1	ND5
Pkuh_numt11	Pipistrellus kuhlii	49	15491	15539	scaffold_m20_p_129	93.878	8.05e-10	290918	290966	-	1	D-loop
Pkuh_numt12	Pipistrellus kuhlii	86	15845	15930	scaffold_m20_p_13	81.395	3.74e-08	44773886	44773970	+	1	D-loop
Pkuh_numt13	Pipistrellus kuhlii	188	15921	16107	scaffold_m20_p_13	75.532	2.87e-14	44774218	44774403	+	1	D-loop
Pkuh_numt14	Pipistrellus kuhlii	40	5232	5271	scaffold_m20_p_14	97.5	3.74e-08	15915176	15915215	-	0	-
Pkuh_numt15	Pipistrellus kuhlii	93	13016	13108	scaffold_m20_p_14	94.624	6.05e-31	20334396	20334488	-	1	ND5
Pkuh_numt16	Pipistrellus kuhlii	148	9574	9721	scaffold_m20_p_16	73.649	0.000291	27409567	27409713	+	1	ND3
Pkuh_numt17	Pipistrellus kuhlii	107	15988	16090	scaffold_m20_p_16	80.374	8.05e-10	31187142	31187245	-	1	D-loop
Pkuh_numt18	Pipistrellus kuhlii	72	11693	11763	scaffold_m20_p_17	84.722	3.74e-08	17469794	17469862	+	0	-
Pkuh_numt19	Pipistrellus kuhlii	343	13857	14197	scaffold_m20_p_17	72.886	1.72e-16	17474212	17474532	+	2	ND6,CYTB
Pkuh_numt20	Pipistrellus kuhlii	520	14514	15025	scaffold_m20_p_17	71.538	1.03e-18	17474968	17475456	+	1	CYTB
Pkuh_numt21	Pipistrellus kuhlii	159	4097	4255	scaffold_m20_p_18	90.566	5.88e-51	4542625	4542783	-	1	ND2
Pkuh_numt22	Pipistrellus kuhlii	30	13365	13394	scaffold_m20_p_18	100	0.000291	23061877	23061906	-	1	ND5
Pkuh_numt23	Pipistrellus kuhlii	987	7182	8168	scaffold_m20_p_19	89.97	0	21658555	21659540	-	3	COX2,ATP8,ATP6
Pkuh_numt24	Pipistrellus kuhlii	125	14358	14480	scaffold_m20_p_2	79.2	1.73e-11	12690755	12690873	-	1	CYTB
Pkuh_numt25	Pipistrellus kuhlii	138	9271	9405	scaffold_m20_p_2	74.638	0.000291	16114186	16114320	-	1	COX3
Pkuh_numt26	Pipistrellus kuhlii	104	6954	7052	scaffold_m20_p_2	78.846	6.26e-06	16116352	16116451	-	1	COX2
Pkuh_numt27	Pipistrellus kuhlii	207	11610	11816	scaffold_m20_p_2	95.169	2.01e-85	43164201	43164406	-	1	ND5
Pkuh_numt28	Pipistrellus kuhlii	33	8304	8336	scaffold_m20_p_2	100	6.26e-06	60452690	60452722	+	1	ATP6
Pkuh_numt29	Pipistrellus kuhlii	36	2795	2830	scaffold_m20_p_2	94.444	0.000291	119464552	119464587	+	1	ND1
Pkuh_numt30	Pipistrellus kuhlii	84	14480	14563	scaffold_m20_p_2	80.952	4.84e-07	120084785	120084867	-	1	CYTB
Pkuh_numt31	Pipistrellus kuhlii	48	11696	11741	scaffold_m20_p_2	91.667	4.84e-07	135749534	135749581	-	0	-
Pkuh_numt32	Pipistrellus kuhlii	333	4286	4617	scaffold_m20_p_2	72.072	2.22e-15	142057456	142057782	-	1	ND2
Pkuh_numt33	Pipistrellus kuhlii	72	560	631	scaffold_m20_p_2	100	1.31e-27	168367094	168367165	-	1	12S
Pkuh_numt34	Pipistrellus kuhlii	110	3167	3273	scaffold_m20_p_2	77.273	6.26e-06	170938256	170938365	-	1	ND1
Pkuh_numt35	Pipistrellus kuhlii	130	16200	16326	scaffold_m20_p_23	79.231	1.03e-13	1378660	1378788	-	1	D-loop
Pkuh_numt36*	Pipistrellus kuhlii	1257	16878	1142	scaffold_m20_p_26	93.4685	2.17e-30	7499013	7500265	+	3	12S,16S,D-loop
Pkuh_numt37	Pipistrellus kuhlii	93	15770	15861	scaffold_m20_p_29	84.946	2.22e-15	792452	792543	+	1	D-loop
Pkuh_numt38	Pipistrellus kuhlii	174	10252	10424	scaffold_m20_p_29	74.713	2.24e-10	1971246	1971418	-	1	ND4
Pkuh_numt39	Pipistrellus kuhlii	60	14346	14405	scaffold_m20_p_29	96.667	1.33e-17	6978628	6978687	+	1	CYTB
Pkuh_numt40	Pipistrellus kuhlii	715	3086	3800	scaffold_m20_p_29	98.042	0	7126495	7127209	-	1	ND1
Pkuh_numt41	Pipistrellus kuhlii	205	1	205	scaffold_m20_p_29	95.61	5.59e-86	7127219	7127422	-	1	12S
Pkuh_numt42	Pipistrellus kuhlii	252	16723	16974	scaffold_m20_p_29	92.857	4.26e-97	7127438	7127688	-	1	D-loop
Pkuh_numt43	Pipistrellus kuhlii	66	6654	6719	scaffold_m20_p_3	92.424	6.18e-16	21357539	21357604	-	1	COX1
Pkuh_numt44	Pipistrellus kuhlii	1027	630	1655	scaffold_m20_p_3	91.918	0	63038435	63039431	-	2	12S,16S
Pkuh_numt45	Pipistrellus kuhlii	187	5640	5826	scaffold_m20_p_3	100	1.54e-91	85900454	85900640	-	1	COX1
Pkuh_numt46	Pipistrellus kuhlii	114	14082	14195	scaffold_m20_p_3	77.193	4.84e-07	88662532	88662643	+	2	ND6,CYTB
Pkuh_numt47	Pipistrellus kuhlii	70	15498	15567	scaffold_m20_p_3	97.143	3.67e-23	115671019	115671088	+	1	D-loop
Pkuh_numt48	Pipistrellus kuhlii	286	1161	1439	scaffold_m20_p_3	75.874	3.64e-28	121364447	121364727	-	1	16S
Pkuh_numt49	Pipistrellus kuhlii	74	9234	9307	scaffold_m20_p_3	95.946	1.02e-23	169261509	169261582	-	1	COX3
Pkuh_numt50	Pipistrellus kuhlii	115	1982	2096	scaffold_m20_p_4	100	1.63e-51	8983868	8983982	+	1	16S
Pkuh_numt51	Pipistrellus kuhlii	411	14960	15363	scaffold_m20_p_4	73.479	1.01e-28	30017120	30017517	-	1	CYTB
Pkuh_numt52	Pipistrellus kuhlii	51	13589	13639	scaffold_m20_p_4	88.235	6.26e-06	34078213	34078263	+	1	ND6
Pkuh_numt53	Pipistrellus kuhlii	428	14430	14857	scaffold_m20_p_4	70.794	3.74e-08	34078962	34079357	+	1	CYTB
Pkuh_numt54	Pipistrellus kuhlii	88	478	565	scaffold_m20_p_4	89.773	6.13e-21	34082358	34082444	+	1	12S
Pkuh_numt55	Pipistrellus kuhlii	591	7426	8007	scaffold_m20_p_4	70.558	2.87e-14	34083318	34083875	+	3	COX2,ATP8,ATP6
Pkuh_numt56	Pipistrellus kuhlii	93	8294	8384	scaffold_m20_p_4	78.495	0.000291	34084114	34084203	+	1	ATP6
Pkuh_numt57	Pipistrellus kuhlii	72	14034	14105	scaffold_m20_p_4	83.333	1.35e-07	46339584	46339655	-	1	ND6
Pkuh_numt58	Pipistrellus kuhlii	39	8846	8884	scaffold_m20_p_4	97.436	1.35e-07	47663123	47663161	-	1	COX3
Pkuh_numt59	Pipistrellus kuhlii	32	3510	3541	scaffold_m20_p_5	100	2.25e-05	33586338	33586369	+	1	ND1
Pkuh_numt60	Pipistrellus kuhlii	46	2225	2270	scaffold_m20_p_53	89.13	0.000291	1500744	1500787	-	1	16S
Pkuh_numt61	Pipistrellus kuhlii	59	2126	2182	scaffold_m20_p_53	84.746	0.000291	1500807	1500864	-	1	16S
Pkuh_numt62	Pipistrellus kuhlii	88	5538	5625	scaffold_m20_p_6	87.5	1.33e-17	2283258	2283344	+	1	COX1
Pkuh_numt63	Pipistrellus kuhlii	820	1	796	scaffold_m20_p_6	72.927	7.55e-55	20059481	20060259	+	1	12S
Pkuh_numt64	Pipistrellus kuhlii	54	847	899	scaffold_m20_p_6	87.037	2.25e-05	20060305	20060358	+	1	12S
Pkuh_numt65	Pipistrellus kuhlii	149	6525	6671	scaffold_m20_p_6	98.658	1.6e-66	35356944	35357092	-	1	COX1
Pkuh_numt66	Pipistrellus kuhlii	32	14190	14221	scaffold_m20_p_6	100	2.25e-05	49915880	49915911	-	1	CYTB
Pkuh_numt67	Pipistrellus kuhlii	84	12888	12971	scaffold_m20_p_7	89.286	2.85e-19	944266	944349	+	1	ND5
Pkuh_numt68	Pipistrellus kuhlii	71	5067	5136	scaffold_m20_p_7	83.099	1.74e-06	18838089	18838159	+	0	-
Pkuh_numt69	Pipistrellus kuhlii	70	63	132	scaffold_m20_p_7	81.429	8.1e-05	30182328	30182397	-	1	12S
Pkuh_numt70	Pipistrellus kuhlii	294	10304	10590	scaffold_m20_p_7	78.231	1.66e-41	54113106	54113396	-	1	ND4
Pkuh_numt71	Pipistrellus kuhlii	64	16810	16872	scaffold_m20_p_7	87.5	2.89e-09	57866374	57866437	+	1	D-loop
Pkuh_numt72	Pipistrellus kuhlii	32	526	557	scaffold_m20_p_73	100	2.25e-05	22083	22114	+	1	12S
Pkuh_numt73	Pipistrellus kuhlii	147	15516	15662	scaffold_m20_p_8	88.435	1.66e-41	35856479	35856625	-	1	D-loop
Pkuh_numt74	Pipistrellus kuhlii	138	8146	8282	scaffold_m20_p_9	83.333	2.19e-25	7578307	7578443	-	1	ATP6
Pkuh_numt75	Pipistrellus kuhlii	65	2381	2444	scaffold_m20_p_9	83.077	0.000291	29927677	29927739	+	1	16S
Pkuh_numt76	Pipistrellus kuhlii	66	5930	5994	scaffold_m20_p_9	83.333	2.25e-05	36542012	36542076	-	1	COX1
Pkuh_numt77	Pipistrellus kuhlii	305	8107	8403	scaffold_m20_p_93	71.475	1.35e-07	821450	821746	-	1	ATP6
Pkuh_numt78	Pipistrellus kuhlii	107	7912	8018	scaffold_m20_p_93	80.374	1.73e-11	831761	831865	-	2	ATP8,ATP6
Pkuh_numt79	Pipistrellus kuhlii	204	7572	7775	scaffold_m20_p_93	77.451	1.02e-23	833037	833238	-	1	COX2
Pkuh_numt80	Pipistrellus kuhlii	112	7199	7309	scaffold_m20_p_93	79.464	8.05e-10	833716	833822	-	1	COX2

## Sheet: Molossus molossus
NUMT	Species	Length	mt start	mt end	chromosome	Identity (in %)	e-value	genome start	genome end	direction	# genes	genes
Mmol_numt1	Molossus molossus	95	9777	9870	scaffold_m16_p_1	77.895	0.000105	144586	144679	-	1	ND3
Mmol_numt2	Molossus molossus	262	2347	2605	scaffold_m16_p_1	73.282	1.72e-12	149918	150169	-	1	16S
Mmol_numt3	Molossus molossus	255	2054	2302	scaffold_m16_p_1	73.725	1.33e-13	150328	150575	-	1	16S
Mmol_numt4	Molossus molossus	101	1454	1554	scaffold_m16_p_1	77.228	0.000376	151430	151526	-	1	16S
Mmol_numt5	Molossus molossus	266	11550	11812	scaffold_m16_p_1	78.571	1.29e-38	28349554	28349816	+	2	ND4,ND5
Mmol_numt6	Molossus molossus	103	13969	14071	scaffold_m16_p_1	78.641	1.74e-07	71759065	71759166	-	1	ND6
Mmol_numt7	Molossus molossus	180	12524	12699	scaffold_m16_p_1	78.333	4.76e-18	95323858	95324025	-	1	ND5
Mmol_numt8	Molossus molossus	340	11937	12318	scaffold_m16_p_1	58.209	3.73e-09	95324183	95324522	-	1	ND5
Mmol_numt9	Molossus molossus	535	11351	11878	scaffold_m16_p_1	74.766	9.81e-50	95324867	95325372	-	2	ND4,ND5
Mmol_numt10	Molossus molossus	128	11214	11340	scaffold_m16_p_1	77.344	1.04e-09	95325589	95325715	-	1	ND4
Mmol_numt11	Molossus molossus	196	1682	1874	scaffold_m16_p_1	76.02	2.87e-15	186788382	186788570	+	1	16S
Mmol_numt12	Molossus molossus	72	14225	14295	scaffold_m16_p_10	88.889	1.33e-13	27571922	27571993	-	1	CYTB
Mmol_numt13	Molossus molossus	628	11674	12294	scaffold_m16_p_10	75.796	1.57e-77	97947443	97948058	-	1	ND5
Mmol_numt14	Molossus molossus	213	11412	11620	scaffold_m16_p_10	73.239	4.83e-08	97948330	97948537	-	1	ND4
Mmol_numt15	Molossus molossus	100	10759	10858	scaffold_m16_p_10	77	0.000105	97949064	97949163	-	1	ND4
Mmol_numt16	Molossus molossus	368	13830	14193	scaffold_m16_p_10	75.272	3.6e-34	99646670	99647020	-	2	ND6,CYTB
Mmol_numt17	Molossus molossus	130	9348	9476	scaffold_m16_p_10	75.385	0.000376	99647231	99647353	-	2	COX3,ND3
Mmol_numt18	Molossus molossus	106	9097	9201	scaffold_m16_p_10	77.358	2.91e-05	99647476	99647579	-	1	COX3
Mmol_numt19	Molossus molossus	119	8771	8888	scaffold_m16_p_10	77.311	4.83e-08	99648005	99648122	-	1	COX3
Mmol_numt20	Molossus molossus	140	651	788	scaffold_m16_p_11	83.571	7.86e-26	18206175	18206312	-	1	12S
Mmol_numt21	Molossus molossus	70	5064	5133	scaffold_m16_p_11	90	1.03e-14	93308057	93308126	+	0	-
Mmol_numt22	Molossus molossus	71	2425	2495	scaffold_m16_p_11	92.958	1.32e-18	98906615	98906685	+	1	16S
Mmol_numt23	Molossus molossus	207	1630	1836	scaffold_m16_p_12	79.71	1.68e-32	94885	95091	-	1	16S
Mmol_numt24	Molossus molossus	133	1509	1640	scaffold_m16_p_12	87.97	3.6e-34	96395	96526	-	1	16S
Mmol_numt25	Molossus molossus	1257	250	1495	scaffold_m16_p_12	84.805	0	102806	104043	-	2	12S,16S
Mmol_numt26	Molossus molossus	246	1	264	scaffold_m16_p_12	87.692	1.22e-78	108586	108832	-	1	12S
Mmol_numt27	Molossus molossus	154	13874	14027	scaffold_m16_p_12	88.961	9.88e-45	108899	109052	-	1	ND6
Mmol_numt28	Molossus molossus	71	11387	11457	scaffold_m16_p_13	84.507	4.83e-08	71056829	71056898	+	1	ND4
Mmol_numt29	Molossus molossus	65	1510	1574	scaffold_m16_p_14	84.615	2.25e-06	29323930	29323993	+	1	16S
Mmol_numt30	Molossus molossus	99	6906	6999	scaffold_m16_p_14	79.798	1.74e-07	82643161	82643258	+	0	-
Mmol_numt31	Molossus molossus	70	5921	5990	scaffold_m16_p_14	84.286	4.83e-08	90215391	90215460	+	1	COX1
Mmol_numt32	Molossus molossus	49	9808	9855	scaffold_m16_p_15	89.796	8.08e-06	56281351	56281399	-	1	ND3
Mmol_numt33	Molossus molossus	66	434	499	scaffold_m16_p_15	90.909	3.71e-14	74296455	74296520	+	1	12S
Mmol_numt34	Molossus molossus	51	10968	11017	scaffold_m16_p_16	90.196	6.25e-07	27953592	27953641	+	1	ND4
Mmol_numt35	Molossus molossus	285	2037	2318	scaffold_m16_p_16	85.965	4.37e-78	44969803	44970086	-	1	16S
Mmol_numt36	Molossus molossus	432	10327	10753	scaffold_m16_p_17	80.556	9.34e-85	51735352	51735779	-	1	ND4
Mmol_numt37	Molossus molossus	281	12375	12651	scaffold_m16_p_17	76.512	2.17e-31	64538025	64538301	+	1	ND5
Mmol_numt38	Molossus molossus	378	12644	13020	scaffold_m16_p_17	72.222	4.76e-18	64538551	64538913	+	1	ND5
Mmol_numt39	Molossus molossus	135	986	1120	scaffold_m16_p_17	79.259	2.87e-15	65820469	65820601	+	2	12S,16S
Mmol_numt40	Molossus molossus	239	4402	4634	scaffold_m16_p_18	79.498	5.99e-37	239113	239351	-	1	ND2
Mmol_numt41	Molossus molossus	436	3940	4374	scaffold_m16_p_18	77.752	5.82e-57	241559	241956	-	1	ND2
Mmol_numt42	Molossus molossus	65	3803	3867	scaffold_m16_p_18	90.769	1.33e-13	242052	242116	-	0	-
Mmol_numt43	Molossus molossus	3837	1	3817	scaffold_m16_p_18	87.933	0	242363	246167	-	3	12S,16S,ND1
Mmol_numt44	Molossus molossus	139	13889	14027	scaffold_m16_p_18	82.734	1.02e-24	246234	246372	-	1	ND6
Mmol_numt45	Molossus molossus	122	2727	2847	scaffold_m16_p_19	80.328	1.03e-14	19128545	19128665	+	1	ND1
Mmol_numt46	Molossus molossus	198	2969	3163	scaffold_m16_p_19	75.253	1.33e-13	55479659	55479852	+	1	ND1
Mmol_numt47	Molossus molossus	47	2170	2215	scaffold_m16_p_2	89.362	0.000105	91628124	91628170	-	1	16S
Mmol_numt48	Molossus molossus	183	15676	15858	scaffold_m16_p_2	83.06	5.99e-37	94748050	94748230	-	1	D-loop
Mmol_numt49	Molossus molossus	95	436	530	scaffold_m16_p_20	83.158	4.8e-13	33597743	33597835	+	1	12S
Mmol_numt50	Molossus molossus	399	13675	14064	scaffold_m16_p_21	74.937	1.29e-38	32524154	32524547	+	1	ND6
Mmol_numt51	Molossus molossus	117	14081	14196	scaffold_m16_p_21	82.051	6.16e-17	32524800	32524915	+	2	ND6,CYTB
Mmol_numt52	Molossus molossus	770	14540	15302	scaffold_m16_p_21	72.857	4.5e-58	32525324	32526069	+	1	CYTB
Mmol_numt53	Molossus molossus	142	15289	15429	scaffold_m16_p_21	77.465	2.89e-10	32526277	32526409	+	1	CYTB
Mmol_numt54	Molossus molossus	70	9402	9470	scaffold_m16_p_21	82.857	8.08e-06	51494796	51494865	+	1	ND3
Mmol_numt55	Molossus molossus	1530	13854	15351	scaffold_m16_p_3	70	9.95e-40	43550064	43551507	-	2	ND6,CYTB
Mmol_numt56	Molossus molossus	305	12470	12772	scaffold_m16_p_3	75.41	4.69e-28	43557528	43557820	-	1	ND5
Mmol_numt57	Molossus molossus	122	14157	14278	scaffold_m16_p_3	79.508	1.33e-13	48757234	48757355	+	1	12S
Mmol_numt58	Molossus molossus	1036	14399	15431	scaffold_m16_p_3	70.753	3.55e-44	48757461	48758449	+	1	CYTB
Mmol_numt59	Molossus molossus	724	3	718	scaffold_m16_p_3	74.862	1.6e-67	48760767	48761431	+	1	12S
Mmol_numt60	Molossus molossus	706	2357	3047	scaffold_m16_p_3	73.513	2.09e-56	48761435	48762113	+	2	16S,ND1
Mmol_numt61	Molossus molossus	351	3095	3442	scaffold_m16_p_3	72.65	1.02e-19	48762125	48762468	+	1	ND1
Mmol_numt62	Molossus molossus	107	3708	3813	scaffold_m16_p_3	85.047	3.68e-19	48762700	48762803	+	0	-
Mmol_numt63	Molossus molossus	358	6027	6383	scaffold_m16_p_3	73.184	1.02e-19	48771667	48772001	+	1	COX1
Mmol_numt64	Molossus molossus	186	6518	6702	scaffold_m16_p_3	75.806	3.71e-14	48772054	48772235	+	1	COX1
Mmol_numt65	Molossus molossus	345	6815	7153	scaffold_m16_p_3	73.333	4.73e-23	48772316	48772656	+	1	COX2
Mmol_numt66	Molossus molossus	78	8501	8577	scaffold_m16_p_3	83.333	1.34e-08	82588379	82588456	-	1	ATP6
Mmol_numt67	Molossus molossus	111	1701	1811	scaffold_m16_p_4	81.081	1.72e-12	85920289	85920393	+	1	16S
Mmol_numt68	Molossus molossus	163	2349	2510	scaffold_m16_p_41	79.141	2.85e-20	309905	310065	-	1	16S
Mmol_numt69	Molossus molossus	352	7918	8268	scaffold_m16_p_5	84.375	7.17e-91	67754867	67755218	+	2	ATP8,ATP6
Mmol_numt70	Molossus molossus	346	14541	14885	scaffold_m16_p_5	76.301	2.14e-41	70287906	70288247	+	1	CYTB
Mmol_numt71	Molossus molossus	129	197	324	scaffold_m16_p_5	75.194	0.000376	73303937	73304060	+	1	12S
Mmol_numt72	Molossus molossus	1005	2594	3587	scaffold_m16_p_5	82.488	0	85842510	85843503	-	2	16S,ND1
Mmol_numt73	Molossus molossus	395	2213	2605	scaffold_m16_p_5	87.848	2.45e-125	85843727	85844118	-	1	16S
Mmol_numt74	Molossus molossus	1256	968	2205	scaffold_m16_p_5	84.952	0	85844171	85845407	-	2	12S,16S
Mmol_numt75	Molossus molossus	710	1	709	scaffold_m16_p_5	92.817	0	85845457	85846162	-	1	12S
Mmol_numt76	Molossus molossus	258	16503	16755	scaffold_m16_p_5	80.62	4.6e-43	85846184	85846431	-	1	D-loop
Mmol_numt77	Molossus molossus	563	15691	16234	scaffold_m16_p_5	82.06	5.31e-122	85846443	85846989	-	1	D-loop
Mmol_numt78	Molossus molossus	141	14771	14911	scaffold_m16_p_5	80.142	4.76e-18	85847100	85847236	-	1	CYTB
Mmol_numt79	Molossus molossus	1693	9971	11661	scaffold_m16_p_5	83.993	0	85847245	85848932	-	2	ND4L,ND4
Mmol_numt80	Molossus molossus	4557	5431	9984	scaffold_m16_p_5	85.605	0	85849184	85853735	-	7	COX1,COX2,ATP8,ATP6,COX3,ND3,ND4L
Mmol_numt81	Molossus molossus	1567	3882	5440	scaffold_m16_p_5	84.365	0	85854460	85856014	-	2	ND2,COX1
Mmol_numt82	Molossus molossus	1074	12784	13851	scaffold_m16_p_52	76.443	1.42e-147	18470	19496	+	2	ND5,ND6
Mmol_numt83	Molossus molossus	1371	3266	4631	scaffold_m16_p_52	81.182	0	95929	97290	-	2	ND1,ND2
Mmol_numt84	Molossus molossus	303	464	762	scaffold_m16_p_6	82.838	2.06e-66	59852820	59853117	+	1	12S
Mmol_numt85	Molossus molossus	77	12356	12432	scaffold_m16_p_6	80.519	2.91e-05	72394808	72394884	-	1	ND5
Mmol_numt86	Molossus molossus	648	168	804	scaffold_m16_p_6	76.08	7.32e-76	85659296	85659906	-	1	12S
Mmol_numt87	Molossus molossus	148	1	148	scaffold_m16_p_6	78.378	7.97e-16	85661738	85661883	-	1	12S
Mmol_numt88	Molossus molossus	50	16599	16646	scaffold_m16_p_6	88	0.000105	85662212	85662261	-	1	D-loop
Mmol_numt89	Molossus molossus	1345	14114	15438	scaffold_m16_p_6	72.788	1.95e-106	85663347	85664646	-	1	CYTB
Mmol_numt90	Molossus molossus	79	8822	8900	scaffold_m16_p_6	82.278	1.74e-07	96379467	96379543	+	1	COX3
Mmol_numt91	Molossus molossus	35	3798	3832	scaffold_m16_p_7	97.143	2.91e-05	17132382	17132416	+	1	D-loop
Mmol_numt92	Molossus molossus	126	15930	16051	scaffold_m16_p_7	79.365	1.72e-12	49226052	49226175	+	1	D-loop
Mmol_numt93	Molossus molossus	121	493	612	scaffold_m16_p_7	77.686	1.34e-08	81610286	81610404	+	1	12S
Mmol_numt94	Molossus molossus	68	11734	11801	scaffold_m16_p_8	86.765	2.89e-10	16756567	16756634	+	1	ND5
Mmol_numt95	Molossus molossus	237	7918	8154	scaffold_m16_p_8	86.076	3.45e-64	94894012	94894248	-	2	ATP8,ATP6
Mmol_numt96	Molossus molossus	148	29	176	scaffold_m16_p_9	78.378	2.87e-15	13785978	13786121	-	1	12S
Mmol_numt97	Molossus molossus	142	19	160	scaffold_m16_p_9	73.944	0.000376	27344317	27344457	+	1	12S
Mmol_numt98	Molossus molossus	335	6370	6704	scaffold_m16_p_9	83.881	1.21e-83	63122885	63123219	-	1	COX1
Mmol_numt99	Molossus molossus	1541	4805	6335	scaffold_m16_p_9	86.827	0	63123219	63124755	-	2	ND2,COX1

## Sheet: Rousettus aegyptiacus
NUMT	Species	Length	mt start	mt end	chromosome	Identity (in %)	e-value	genome start	genome end	direction	# genes	genes
Raeg_numt1	Rousettus aegyptiacus	221	478	696	scaffold_m13_p_1	83.258	1.33e-47	4730760	4730978	-	1	12S
Raeg_numt2	Rousettus aegyptiacus	85	3660	3744	scaffold_m13_p_1	92.941	8.26e-25	73328427	73328511	-	1	ND1
Raeg_numt3	Rousettus aegyptiacus	203	3698	3898	scaffold_m13_p_10	73.892	2.35e-10	109509	109707	-	1	ND1
Raeg_numt4	Rousettus aegyptiacus	138	2039	2176	scaffold_m13_p_10	81.884	4.97e-22	110957	111092	-	1	16S
Raeg_numt5	Rousettus aegyptiacus	78	11702	11779	scaffold_m13_p_10	82.051	1.41e-07	23233217	23233294	-	1	ND5
Raeg_numt6	Rousettus aegyptiacus	78	11702	11779	scaffold_m13_p_10	83.333	3.03e-09	23233941	23234018	-	1	ND5
Raeg_numt7	Rousettus aegyptiacus	243	2502	2743	scaffold_m13_p_10	76.955	2.3e-25	54497392	54497622	-	1	16S
Raeg_numt8	Rousettus aegyptiacus	42	2466	2507	scaffold_m13_p_10	90.476	0.000306	54497637	54497678	-	1	16S
Raeg_numt9	Rousettus aegyptiacus	92	6519	6610	scaffold_m13_p_10	83.696	3.9e-13	75530848	75530938	-	1	COX1
Raeg_numt10	Rousettus aegyptiacus	116	14007	14120	scaffold_m13_p_10	76.724	2.36e-05	84154357	84154469	+	1	CYTB
Raeg_numt11	Rousettus aegyptiacus	175	9728	9901	scaffold_m13_p_11	75.429	5.04e-12	4120035	4120207	+	1	ND3
Raeg_numt12	Rousettus aegyptiacus	1837	10428	12215	scaffold_m13_p_11	69.897	2.2e-55	4120704	4122477	+	2	ND4,ND5
Raeg_numt13	Rousettus aegyptiacus	452	8551	9002	scaffold_m13_p_11	85.619	2.56e-129	6357544	6357992	-	2	ATP6,COX3
Raeg_numt14	Rousettus aegyptiacus	44	11725	11767	scaffold_m13_p_11	97.727	8.44e-10	6492700	6492743	+	1	ND5
Raeg_numt15	Rousettus aegyptiacus	1418	1	1382	scaffold_m13_p_11	77.01	0	12369400	12370776	-	2	12S,16S
Raeg_numt16	Rousettus aegyptiacus	56	16625	16680	scaffold_m13_p_11	85.714	2.36e-05	12370860	12370915	-	1	D-loop
Raeg_numt17	Rousettus aegyptiacus	73	15859	15930	scaffold_m13_p_11	80.822	0.000306	12371367	12371439	-	1	D-loop
Raeg_numt18	Rousettus aegyptiacus	2473	13019	15460	scaffold_m13_p_11	74.929	0	12376026	12378424	+	4	ND5,ND6,CYTB,D-loop
Raeg_numt19	Rousettus aegyptiacus	136	11527	11662	scaffold_m13_p_11	85.294	2.95e-29	85882955	85883088	+	1	ND4
Raeg_numt20	Rousettus aegyptiacus	941	1	920	scaffold_m13_p_12	76.089	3.36e-118	65294650	65295550	-	1	12S
Raeg_numt21	Rousettus aegyptiacus	58	16624	16681	scaffold_m13_p_12	86.207	1.83e-06	65295692	65295749	-	1	D-loop
Raeg_numt22	Rousettus aegyptiacus	207	15766	15970	scaffold_m13_p_12	77.295	4.97e-22	65296197	65296398	-	1	D-loop
Raeg_numt23	Rousettus aegyptiacus	1388	14089	15446	scaffold_m13_p_12	70.389	1.32e-52	65296869	65298210	-	2	CYTB,D-loop
Raeg_numt24	Rousettus aegyptiacus	133	10557	10689	scaffold_m13_p_12	77.444	6.52e-11	77973758	77973889	-	1	ND4
Raeg_numt25	Rousettus aegyptiacus	93	3461	3553	scaffold_m13_p_13	88.172	6.43e-21	2445201	2445293	-	1	ND1
Raeg_numt26	Rousettus aegyptiacus	66	63	128	scaffold_m13_p_13	81.818	0.000306	24446368	24446433	-	1	12S
Raeg_numt27	Rousettus aegyptiacus	98	8601	8697	scaffold_m13_p_13	77.551	8.5e-05	49608958	49609055	-	1	ATP6
Raeg_numt28*	Rousettus aegyptiacus	3716	16623	3618	scaffold_m13_p_13	94.6035	0	70076559	70080252	-	4	12S,16S,ND1,D-loop
Raeg_numt29	Rousettus aegyptiacus	2278	9586	11858	scaffold_m13_p_13	82.66	0	70080306	70082573	-	4	ND3,ND4L,ND4,ND5
Raeg_numt30	Rousettus aegyptiacus	517	8650	9165	scaffold_m13_p_13	84.72	1.17e-142	70082570	70083085	-	1	COX3
Raeg_numt31	Rousettus aegyptiacus	289	11524	11812	scaffold_m13_p_13	86.505	1.27e-82	80556286	80556573	-	2	ND4,ND5
Raeg_numt32	Rousettus aegyptiacus	58	10504	10561	scaffold_m13_p_14	86.207	1.83e-06	10548901	10548958	+	1	ND4
Raeg_numt33	Rousettus aegyptiacus	691	10772	11447	scaffold_m13_p_14	71.491	1.37e-27	10549144	10549793	+	1	ND4
Raeg_numt34	Rousettus aegyptiacus	52	11728	11779	scaffold_m13_p_14	86.538	8.5e-05	10550058	10550109	+	1	ND5
Raeg_numt35	Rousettus aegyptiacus	650	11940	12577	scaffold_m13_p_14	71.538	4.94e-27	10550269	10550883	+	1	ND5
Raeg_numt36	Rousettus aegyptiacus	1094	13379	14461	scaffold_m13_p_14	69.927	1.78e-26	10551362	10552392	+	3	ND5,ND6,CYTB
Raeg_numt37	Rousettus aegyptiacus	791	14684	15451	scaffold_m13_p_14	72.566	6.16e-51	10552563	10553324	+	1	CYTB
Raeg_numt38	Rousettus aegyptiacus	99	15777	15875	scaffold_m13_p_14	78.788	1.83e-06	10553787	10553881	+	1	D-loop
Raeg_numt39	Rousettus aegyptiacus	104	13620	13722	scaffold_m13_p_14	83.654	6.48e-16	39239026	39239126	+	1	ND6
Raeg_numt40	Rousettus aegyptiacus	1136	13855	14984	scaffold_m13_p_14	71.479	2.17e-65	40103710	40104804	-	1	CYTB
Raeg_numt41	Rousettus aegyptiacus	92	11688	11779	scaffold_m13_p_14	79.348	6.57e-06	40105485	40105573	-	1	ND5
Raeg_numt42	Rousettus aegyptiacus	302	412	709	scaffold_m13_p_14	75.828	8.2e-30	49713471	49713762	+	1	12S
Raeg_numt43	Rousettus aegyptiacus	821	14640	15445	scaffold_m13_p_15	74.178	1.64e-81	19882313	19883117	-	1	CYTB
Raeg_numt44	Rousettus aegyptiacus	745	12699	13434	scaffold_m13_p_15	71.007	6.34e-31	19883116	19883831	-	1	ND5
Raeg_numt45	Rousettus aegyptiacus	1209	11456	12657	scaffold_m13_p_15	74.111	7.27e-115	19884107	19885240	-	2	ND4,ND5
Raeg_numt46	Rousettus aegyptiacus	1799	1	1763	scaffold_m13_p_15	78.21	0	19885225	19886969	-	2	12S,16S
Raeg_numt47	Rousettus aegyptiacus	341	15617	15957	scaffold_m13_p_15	78.299	1.32e-52	19887521	19887858	-	1	D-loop
Raeg_numt48	Rousettus aegyptiacus	182	7933	8113	scaffold_m13_p_17	86.264	6.21e-46	21739051	21739230	+	2	ATP8,ATP6
Raeg_numt49	Rousettus aegyptiacus	78	11702	11779	scaffold_m13_p_17	84.615	6.52e-11	44600284	44600361	-	1	ND5
Raeg_numt50	Rousettus aegyptiacus	266	10961	11225	scaffold_m13_p_2	74.436	2.99e-19	32223433	32223689	-	1	ND4
Raeg_numt51	Rousettus aegyptiacus	1190	8334	9514	scaffold_m13_p_2	70.756	1.32e-57	32223697	32224855	-	3	ATP6,COX3,ND3
Raeg_numt52	Rousettus aegyptiacus	939	6912	7828	scaffold_m13_p_2	71.246	4.83e-42	32225323	32226222	-	2	COX2,ATP8
Raeg_numt53	Rousettus aegyptiacus	301	6054	6354	scaffold_m13_p_2	74.419	6.39e-26	32226264	32226562	-	1	COX1
Raeg_numt54	Rousettus aegyptiacus	56	5833	5888	scaffold_m13_p_2	89.286	1.09e-08	32226737	32226792	-	1	COX1
Raeg_numt55	Rousettus aegyptiacus	269	5288	5553	scaffold_m13_p_2	76.952	1.06e-28	32227050	32227304	-	1	COX1
Raeg_numt56	Rousettus aegyptiacus	477	5736	6209	scaffold_m13_p_2	77.987	2.77e-74	50406516	50406983	-	1	COX1
Raeg_numt57	Rousettus aegyptiacus	346	2659	3002	scaffold_m13_p_2	79.191	3.66e-58	65367666	65368008	-	2	16S,ND1
Raeg_numt58	Rousettus aegyptiacus	100	15822	15921	scaffold_m13_p_2	85	3.87e-18	100729874	100729973	+	1	D-loop
Raeg_numt59	Rousettus aegyptiacus	14457	852	15306	scaffold_m13_p_2	99.751	0	124329567	124344020	+	15	12S,16S,ND1,ND2,COX1,COX2,ATP8,ATP6,COX3,ND3,ND4L,ND4,ND5,ND6,CYTB
Raeg_numt60	Rousettus aegyptiacus	115	6370	6484	scaffold_m13_p_2	79.13	1.81e-11	131732140	131732254	-	1	COX1
Raeg_numt61	Rousettus aegyptiacus	72	9993	10064	scaffold_m13_p_2	83.333	1.41e-07	131905969	131906040	+	1	ND4L
Raeg_numt62	Rousettus aegyptiacus	349	10806	11147	scaffold_m13_p_3	81.089	2.79e-69	5677150	5677497	-	1	ND4
Raeg_numt63	Rousettus aegyptiacus	88	603	690	scaffold_m13_p_3	94.318	3.82e-28	38430062	38430149	-	1	12S
Raeg_numt64	Rousettus aegyptiacus	315	298	608	scaffold_m13_p_3	76.508	2.26e-35	42512443	42512748	+	1	12S
Raeg_numt65	Rousettus aegyptiacus	156	12895	13050	scaffold_m13_p_3	76.923	1.4e-12	115292689	115292838	-	1	ND5
Raeg_numt66	Rousettus aegyptiacus	80	4470	4549	scaffold_m13_p_3	80	2.36e-05	129176388	129176467	-	1	ND2
Raeg_numt67	Rousettus aegyptiacus	507	15471	15976	scaffold_m13_p_3	98.619	0	145053509	145054015	-	1	D-loop
Raeg_numt68	Rousettus aegyptiacus	982	7916	8891	scaffold_m13_p_4	72.811	2.77e-74	53143359	53144296	-	3	ATP8,ATP6,COX3
Raeg_numt69	Rousettus aegyptiacus	198	7076	7273	scaffold_m13_p_4	74.242	1.4e-12	53144332	53144529	-	1	COX2
Raeg_numt70	Rousettus aegyptiacus	72	12261	12332	scaffold_m13_p_5	81.944	6.57e-06	45030681	45030752	+	1	ND5
Raeg_numt71	Rousettus aegyptiacus	123	2355	2477	scaffold_m13_p_5	82.114	2.99e-19	80023603	80023725	-	1	16S
Raeg_numt72	Rousettus aegyptiacus	99	2021	2118	scaffold_m13_p_5	79.798	1.09e-08	102350958	102351056	+	1	16S
Raeg_numt73	Rousettus aegyptiacus	86	2366	2450	scaffold_m13_p_5	80.233	6.57e-06	102351301	102351383	+	1	16S
Raeg_numt74	Rousettus aegyptiacus	128	990	1117	scaffold_m13_p_6	83.594	3.84e-23	61777635	61777760	+	2	12S,16S
Raeg_numt75	Rousettus aegyptiacus	648	6918	7561	scaffold_m13_p_6	74.228	4.66e-67	71373415	71374058	-	1	COX2
Raeg_numt76	Rousettus aegyptiacus	467	6412	6875	scaffold_m13_p_6	76.017	3.66e-58	71374069	71374531	-	1	COX1
Raeg_numt77	Rousettus aegyptiacus	126	15659	15782	scaffold_m13_p_6	79.365	1.4e-12	86434411	86434532	+	1	D-loop
Raeg_numt78	Rousettus aegyptiacus	64	5310	5373	scaffold_m13_p_7	90.625	5.04e-12	18174948	18175008	+	1	COX1
Raeg_numt79	Rousettus aegyptiacus	370	15610	15971	scaffold_m13_p_7	79.459	3.63e-63	110087743	110088109	-	1	D-loop
Raeg_numt80	Rousettus aegyptiacus	835	10534	11358	scaffold_m13_p_8	71.257	3.74e-43	6689303	6690117	-	1	ND4
Raeg_numt81	Rousettus aegyptiacus	41	2144	2184	scaffold_m13_p_8	92.683	2.36e-05	6690489	6690529	-	1	16S
Raeg_numt82	Rousettus aegyptiacus	1549	135	1648	scaffold_m13_p_8	75.081	1.44e-176	6692095	6693576	-	2	12S,16S
Raeg_numt83	Rousettus aegyptiacus	57	16624	16680	scaffold_m13_p_8	89.474	3.03e-09	6693707	6693763	-	1	D-loop
Raeg_numt84	Rousettus aegyptiacus	267	15642	15905	scaffold_m13_p_8	74.532	2.99e-19	6694244	6694501	-	1	D-loop
Raeg_numt85	Rousettus aegyptiacus	1871	153	1983	scaffold_m13_p_8	76.644	0	15482162	15483963	-	2	12S,16S
Raeg_numt86	Rousettus aegyptiacus	164	1	163	scaffold_m13_p_8	82.927	6.34e-31	15484179	15484340	-	1	12S
Raeg_numt87	Rousettus aegyptiacus	54	16627	16680	scaffold_m13_p_8	87.037	6.57e-06	15484421	15484474	-	1	D-loop
Raeg_numt88	Rousettus aegyptiacus	101	15728	15827	scaffold_m13_p_8	80.198	3.03e-09	15485009	15485107	-	1	D-loop
Raeg_numt89	Rousettus aegyptiacus	101	5608	5708	scaffold_m13_p_8	78.218	5.08e-07	37734049	37734149	+	1	COX1
Raeg_numt90	Rousettus aegyptiacus	308	4191	4490	scaffold_m13_p_8	71.429	5.08e-07	70912603	70912900	-	1	ND2
Raeg_numt91	Rousettus aegyptiacus	1590	2345	3914	scaffold_m13_p_8	73.711	1.92e-150	70913146	70914670	-	2	16S,ND1
Raeg_numt92	Rousettus aegyptiacus	2121	33	2098	scaffold_m13_p_8	72.749	6.97e-145	70914802	70916769	-	2	12S,16S
Raeg_numt93	Rousettus aegyptiacus	200	15738	15937	scaffold_m13_p_8	79.5	8.2e-30	70917732	70917929	-	1	D-loop
Raeg_numt94	Rousettus aegyptiacus	126	15085	15210	scaffold_m13_p_8	75.397	2.36e-05	70918563	70918686	-	1	CYTB
Raeg_numt95	Rousettus aegyptiacus	362	14477	14833	scaffold_m13_p_8	71.547	3.03e-09	70918897	70919236	-	1	CYTB
Raeg_numt96	Rousettus aegyptiacus	373	12465	12831	scaffold_m13_p_8	72.654	4.97e-22	75354523	75354891	+	1	ND5
Raeg_numt97	Rousettus aegyptiacus	164	13379	13541	scaffold_m13_p_8	73.171	0.000306	75355806	75355966	+	1	ND5
Raeg_numt98	Rousettus aegyptiacus	1218	13855	15050	scaffold_m13_p_8	71.182	1.69e-61	75356182	75357357	+	2	ND6,CYTB
Raeg_numt99	Rousettus aegyptiacus	484	7398	7880	scaffold_m13_p_8	78.512	5.91e-81	76716459	76716936	+	2	COX2,ATP8
Raeg_numt100	Rousettus aegyptiacus	174	15766	15934	scaffold_m13_p_9	75.287	8.44e-10	58535396	58535564	+	1	D-loop
Raeg_numt101	Rousettus aegyptiacus	778	6457	7228	scaffold_m13_p_9	79.049	6.97e-145	59581994	59582765	+	2	COX1,COX2
Raeg_numt102	Rousettus aegyptiacus	5619	7318	12823	scaffold_m13_p_9	72.896	0	59582820	59588274	+	8	COX2,ATP8,ATP6,COX3,ND3,ND4L,ND4,ND5
Raeg_numt103	Rousettus aegyptiacus	1635	13842	15460	scaffold_m13_p_9	74.128	1.86e-175	59589079	59590674	+	3	ND6,CYTB,D-loop
Raeg_numt104	Rousettus aegyptiacus	294	15666	15957	scaffold_m13_p_9	78.231	1.34e-42	59591433	59591723	+	1	D-loop
Raeg_numt105	Rousettus aegyptiacus	1914	884	2774	scaffold_m13_p_9	76.489	0	59592757	59594609	+	3	12S,16S,ND1
Raeg_numt106	Rousettus aegyptiacus	1914	884	2774	scaffold_m13_p_9	76.489	0	60185895	60187747	-	3	12S,16S,ND1
Raeg_numt107	Rousettus aegyptiacus	369	15592	15957	scaffold_m13_p_9	75.881	1.74e-41	60188781	60189142	-	1	D-loop
Raeg_numt108	Rousettus aegyptiacus	1624	13857	15460	scaffold_m13_p_9	75.493	0	60189830	60191423	-	2	ND6,CYTB
Raeg_numt109	Rousettus aegyptiacus	5609	7318	12823	scaffold_m13_p_9	73.043	0	60192243	60197713	-	8	COX2,ATP8,ATP6,COX3,ND3,ND4L,ND4,ND5
Raeg_numt110	Rousettus aegyptiacus	781	6457	7231	scaffold_m13_p_9	78.745	1.51e-141	60197765	60198539	-	2	COX1,COX2

## Sheet: Rhinolophus ferrumequinum
NUMT	Species	Length	mt start	mt end	chromosome	Identity (in %)	e-value	genome start	genome end	direction	# genes	genes
Rfer_numt1	Rhinolophus ferrumequinum	62	3767	3828	scaffold_m29_p_1	83.871	2.61e-05	5171601	5171662	-	0	-
Rfer_numt2	Rhinolophus ferrumequinum	99	7702	7797	scaffold_m29_p_1	80.808	9.32e-10	14341701	14341798	+	2	COX2,ATP8
Rfer_numt3	Rhinolophus ferrumequinum	227	15901	16121	scaffold_m29_p_1	76.652	1.97e-21	54457348	54457567	-	1	D-loop
Rfer_numt4	Rhinolophus ferrumequinum	35	15233	15267	scaffold_m29_p_1	97.143	2.61e-05	74335168	74335202	-	1	CYTB
Rfer_numt5	Rhinolophus ferrumequinum	71	8913	8983	scaffold_m29_p_1	84.507	1.21e-08	83169132	83169202	-	1	COX3
Rfer_numt6	Rhinolophus ferrumequinum	62	5446	5507	scaffold_m29_p_1	85.484	5.61e-07	106085051	106085112	+	1	COX1
Rfer_numt7	Rhinolophus ferrumequinum	151	15852	16002	scaffold_m29_p_10	81.457	1.18e-23	29879987	29880134	+	1	D-loop
Rfer_numt8	Rhinolophus ferrumequinum	123	12912	13034	scaffold_m29_p_10	94.309	3.19e-44	40105411	40105533	+	1	ND5
Rfer_numt9	Rhinolophus ferrumequinum	225	2006	2217	scaffold_m29_p_10	89.333	1.11e-68	54199848	54200072	-	1	16S
Rfer_numt10	Rhinolophus ferrumequinum	51	7442	7492	scaffold_m29_p_10	90.196	1.56e-07	68454566	68454616	+	1	COX2
Rfer_numt11	Rhinolophus ferrumequinum	498	13284	13781	scaffold_m29_p_10	83.936	6.08e-131	72533275	72533772	-	2	ND5,ND6
Rfer_numt12	Rhinolophus ferrumequinum	68	883	950	scaffold_m29_p_10	94.118	1.19e-18	80911735	80911802	-	1	12S
Rfer_numt13	Rhinolophus ferrumequinum	227	7834	8060	scaffold_m29_p_10	93.833	2.31e-90	82138789	82139015	-	2	ATP8,ATP6
Rfer_numt14	Rhinolophus ferrumequinum	4217	2702	6899	scaffold_m29_p_11	85.535	0	22176454	22180645	+	3	ND1,ND2,COX1
Rfer_numt15	Rhinolophus ferrumequinum	2707	9498	12199	scaffold_m29_p_11	88.031	0	22945490	22948194	+	4	ND3,ND4L,ND4,ND5
Rfer_numt16	Rhinolophus ferrumequinum	1277	12203	13479	scaffold_m29_p_11	87.079	0	22949955	22951214	+	1	ND5
Rfer_numt17	Rhinolophus ferrumequinum	88	15928	16015	scaffold_m29_p_11	85.227	3.33e-14	34776621	34776707	+	1	D-loop
Rfer_numt18	Rhinolophus ferrumequinum	149	3494	3640	scaffold_m29_p_11	86.577	1.93e-36	35590451	35590599	+	1	ND1
Rfer_numt19	Rhinolophus ferrumequinum	177	2333	2506	scaffold_m29_p_11	78.531	1.97e-21	45187193	45187368	-	1	16S
Rfer_numt20	Rhinolophus ferrumequinum	361	9805	10165	scaffold_m29_p_11	92.244	1.67e-141	48016228	48016588	-	2	ND3,ND4L
Rfer_numt21	Rhinolophus ferrumequinum	947	2	921	scaffold_m29_p_11	83.527	0	58905964	58906877	-	1	12S
Rfer_numt22	Rhinolophus ferrumequinum	202	16582	16779	scaffold_m29_p_11	74.257	9.32e-10	58906966	58907160	-	1	D-loop
Rfer_numt23	Rhinolophus ferrumequinum	322	7931	8246	scaffold_m29_p_11	72.05	3.33e-14	63923586	63923905	+	2	ATP8,ATP6
Rfer_numt24	Rhinolophus ferrumequinum	90	2038	2127	scaffold_m29_p_11	77.778	0.000338	69297455	69297544	+	1	16S
Rfer_numt25	Rhinolophus ferrumequinum	277	2248	2516	scaffold_m29_p_11	73.285	1.2e-13	69297651	69297919	+	1	16S
Rfer_numt26	Rhinolophus ferrumequinum	88	15049	15136	scaffold_m29_p_12	87.5	1.54e-17	30861704	30861790	-	1	CYTB
Rfer_numt27	Rhinolophus ferrumequinum	85	7675	7755	scaffold_m29_p_12	87.059	2.57e-15	35736772	35736856	-	1	COX2
Rfer_numt28	Rhinolophus ferrumequinum	43	858	900	scaffold_m29_p_12	95.349	4.34e-08	37946156	37946198	+	1	12S
Rfer_numt29	Rhinolophus ferrumequinum	53	1523	1575	scaffold_m29_p_12	86.792	2.61e-05	56490776	56490828	-	1	16S
Rfer_numt30	Rhinolophus ferrumequinum	172	13014	13185	scaffold_m29_p_12	87.209	1.91e-46	65413035	65413206	+	1	ND5
Rfer_numt31	Rhinolophus ferrumequinum	88	13320	13407	scaffold_m29_p_13	89.773	1.97e-21	4444026	4444113	-	1	ND5
Rfer_numt32	Rhinolophus ferrumequinum	144	9568	9710	scaffold_m29_p_13	77.083	5.57e-12	16516960	16517102	-	1	ND3
Rfer_numt33*	Rhinolophus ferrumequinum	221	16707	88	scaffold_m29_p_13	88.3085	4.24e-23	40817260	40817480	-	2	12S,D-loop
Rfer_numt34	Rhinolophus ferrumequinum	66	16091	16156	scaffold_m29_p_13	87.879	2.59e-10	40817516	40817580	-	1	D-loop
Rfer_numt35	Rhinolophus ferrumequinum	104	15943	16046	scaffold_m29_p_13	90.385	4.21e-28	40817601	40817703	-	1	D-loop
Rfer_numt36	Rhinolophus ferrumequinum	1089	9374	10453	scaffold_m29_p_13	85.491	0	40951003	40952068	-	4	COX3,ND3,ND4L,ND4
Rfer_numt37	Rhinolophus ferrumequinum	2128	6205	8331	scaffold_m29_p_13	84.586	0	48090069	48092175	-	4	COX1,COX2,ATP8,ATP6
Rfer_numt38	Rhinolophus ferrumequinum	1654	4522	6170	scaffold_m29_p_13	92.08	0	48260535	48262187	+	2	ND2,COX1
Rfer_numt39	Rhinolophus ferrumequinum	89	13979	14066	scaffold_m29_p_13	82.022	9.32e-10	60206976	60207063	-	1	ND6
Rfer_numt40	Rhinolophus ferrumequinum	146	11568	11713	scaffold_m29_p_13	90.411	8.87e-45	60510069	60510212	+	0	-
Rfer_numt41	Rhinolophus ferrumequinum	809	3872	4680	scaffold_m29_p_14	89.493	0	300526	301330	-	1	ND2
Rfer_numt42	Rhinolophus ferrumequinum	355	9598	9937	scaffold_m29_p_14	87.887	1.05e-108	47914638	47914992	-	2	ND3,ND4L
Rfer_numt43	Rhinolophus ferrumequinum	129	9716	9844	scaffold_m29_p_14	82.171	7.1e-21	61382376	61382504	+	1	ND3
Rfer_numt44	Rhinolophus ferrumequinum	87	6767	6853	scaffold_m29_p_15	86.207	7.15e-16	1099221	1099307	-	1	COX1
Rfer_numt45	Rhinolophus ferrumequinum	92	998	1088	scaffold_m29_p_15	79.348	2.02e-06	1172236	1172326	+	1	12S
Rfer_numt46	Rhinolophus ferrumequinum	42	92	133	scaffold_m29_p_15	92.857	7.25e-06	64087585	64087626	+	1	12S
Rfer_numt47	Rhinolophus ferrumequinum	93	553	645	scaffold_m29_p_16	77.419	0.000338	4915320	4915412	+	1	12S
Rfer_numt48	Rhinolophus ferrumequinum	72	4073	4144	scaffold_m29_p_16	91.667	1.54e-17	7398941	7399012	+	1	ND2
Rfer_numt49	Rhinolophus ferrumequinum	659	6607	7260	scaffold_m29_p_16	89.681	0	29840251	29840906	-	2	COX1,COX2
Rfer_numt50	Rhinolophus ferrumequinum	41	2656	2696	scaffold_m29_p_16	97.561	1.21e-08	32114201	32114241	+	1	16S
Rfer_numt51	Rhinolophus ferrumequinum	346	8686	9031	scaffold_m29_p_17	91.04	3.66e-128	6377411	6377756	-	1	COX3
Rfer_numt52	Rhinolophus ferrumequinum	142	10973	11114	scaffold_m29_p_17	92.958	8.81e-50	48858261	48858402	+	1	ND4
Rfer_numt53	Rhinolophus ferrumequinum	581	5708	6288	scaffold_m29_p_18	82.1	6.04e-136	3238442	3239018	-	1	COX1
Rfer_numt54	Rhinolophus ferrumequinum	1066	13145	14208	scaffold_m29_p_18	90.619	0	5873700	5874763	-	3	ND5,ND6,CYTB
Rfer_numt55	Rhinolophus ferrumequinum	96	12830	12925	scaffold_m29_p_18	88.542	5.49e-22	31118502	31118596	+	1	ND5
Rfer_numt56	Rhinolophus ferrumequinum	1399	14074	15440	scaffold_m29_p_18	71.694	8.44e-80	31831759	31833100	+	2	ND6,CYTB
Rfer_numt57	Rhinolophus ferrumequinum	216	15901	16111	scaffold_m29_p_18	80.093	1.16e-33	31833697	31833909	+	1	D-loop
Rfer_numt58	Rhinolophus ferrumequinum	70	16702	16770	scaffold_m29_p_18	84.286	1.56e-07	31834448	31834517	+	1	D-loop
Rfer_numt59	Rhinolophus ferrumequinum	820	81	890	scaffold_m29_p_18	78.78	3.56e-148	31834721	31835533	+	1	12S
Rfer_numt60	Rhinolophus ferrumequinum	82	15918	15999	scaffold_m29_p_18	96.341	4.21e-28	45637735	45637816	+	1	D-loop
Rfer_numt61	Rhinolophus ferrumequinum	626	1949	2574	scaffold_m29_p_18	89.617	0	54544404	54545020	-	1	16S
Rfer_numt62	Rhinolophus ferrumequinum	1969	1	1961	scaffold_m29_p_18	90.35	0	54545622	54547579	-	2	12S,16S
Rfer_numt63	Rhinolophus ferrumequinum	303	16532	16827	scaffold_m29_p_18	76.898	2.5e-35	54547591	54547886	-	1	D-loop
Rfer_numt64	Rhinolophus ferrumequinum	5749	10453	16187	scaffold_m29_p_18	84.902	0	54548057	54553757	-	5	ND4,ND5,ND6,CYTB,D-loop
Rfer_numt65	Rhinolophus ferrumequinum	2871	5569	8435	scaffold_m29_p_18	84.883	0	54553808	54556665	-	4	COX1,COX2,ATP8,ATP6
Rfer_numt66	Rhinolophus ferrumequinum	170	2917	3086	scaffold_m29_p_19	86.471	1.15e-43	814725	814894	-	1	ND1
Rfer_numt67	Rhinolophus ferrumequinum	56	12402	12457	scaffold_m29_p_19	92.857	5.57e-12	2528126	2528181	+	1	ND5
Rfer_numt68	Rhinolophus ferrumequinum	75	16106	16180	scaffold_m29_p_19	90.667	5.53e-17	3651709	3651782	+	1	D-loop
Rfer_numt69	Rhinolophus ferrumequinum	31	5788	5818	scaffold_m29_p_19	100	9.38e-05	18590085	18590115	-	1	COX1
Rfer_numt70	Rhinolophus ferrumequinum	291	3347	3637	scaffold_m29_p_19	84.536	3.95e-73	23188163	23188449	+	1	ND1
Rfer_numt71	Rhinolophus ferrumequinum	519	396	914	scaffold_m29_p_19	91.329	0	32557575	32558090	+	1	12S
Rfer_numt72	Rhinolophus ferrumequinum	197	8211	8407	scaffold_m29_p_19	95.939	1.08e-83	43086001	43086197	+	1	ATP6
Rfer_numt73	Rhinolophus ferrumequinum	247	11505	11751	scaffold_m29_p_19	91.903	6.43e-91	43559843	43560087	-	1	ND4
Rfer_numt74	Rhinolophus ferrumequinum	157	423	556	scaffold_m29_p_19	59.494	2.61e-05	50968723	50968880	-	1	12S
Rfer_numt75	Rhinolophus ferrumequinum	185	6065	6249	scaffold_m29_p_2	87.568	1.89e-51	28264970	28265153	-	1	COX1
Rfer_numt76	Rhinolophus ferrumequinum	311	13475	13783	scaffold_m29_p_2	90.032	3.76e-108	30191682	30191992	+	2	ND5,ND6
Rfer_numt77	Rhinolophus ferrumequinum	642	24	665	scaffold_m29_p_2	93.769	0	30937934	30938572	-	1	12S
Rfer_numt78	Rhinolophus ferrumequinum	345	16497	16837	scaffold_m29_p_2	79.13	1.46e-52	30938581	30938905	-	1	D-loop
Rfer_numt79	Rhinolophus ferrumequinum	228	16076	16298	scaffold_m29_p_2	81.14	3.21e-39	30938946	30939167	-	1	D-loop
Rfer_numt80	Rhinolophus ferrumequinum	293	2674	2964	scaffold_m29_p_2	82.594	8.68e-60	52946705	52946980	+	1	ND1
Rfer_numt81	Rhinolophus ferrumequinum	85	1216	1299	scaffold_m29_p_2	84.706	1.55e-12	60529158	60529242	-	1	16S
Rfer_numt82	Rhinolophus ferrumequinum	100	6688	6786	scaffold_m29_p_2	77	0.000338	83822317	83822415	+	1	COX1
Rfer_numt83*	Rhinolophus ferrumequinum	11373	11910	6399	scaffold_m29_p_2	96.712	0	86614471	86625844	+	9	12S,16S,ND1,ND2,COX1,ND5,ND6,CYTB,D-loop
Rfer_numt84	Rhinolophus ferrumequinum	212	4344	4555	scaffold_m29_p_2	85.849	2.43e-55	92422250	92422461	-	1	ND2
Rfer_numt85	Rhinolophus ferrumequinum	63	11671	11732	scaffold_m29_p_2	87.302	4.34e-08	104855244	104855304	+	0	-
Rfer_numt86	Rhinolophus ferrumequinum	201	2940	3134	scaffold_m29_p_20	74.627	5.57e-12	4418316	4418514	+	1	ND1
Rfer_numt87	Rhinolophus ferrumequinum	201	2957	3157	scaffold_m29_p_20	76.119	3.3e-19	4418984	4419184	-	1	ND1
Rfer_numt88	Rhinolophus ferrumequinum	117	8989	9105	scaffold_m29_p_20	92.308	1.49e-37	7126788	7126904	-	1	COX3
Rfer_numt89	Rhinolophus ferrumequinum	200	5492	5691	scaffold_m29_p_20	86	5.26e-52	29633122	29633321	-	1	COX1
Rfer_numt90	Rhinolophus ferrumequinum	596	7405	7988	scaffold_m29_p_20	78.523	4.94e-97	35778723	35779301	+	3	COX2,ATP8,ATP6
Rfer_numt91	Rhinolophus ferrumequinum	168	8195	8360	scaffold_m29_p_20	77.381	7.15e-16	35779453	35779617	+	1	ATP6
Rfer_numt92	Rhinolophus ferrumequinum	168	8419	8585	scaffold_m29_p_20	73.81	5.61e-07	35779691	35779857	+	1	ATP6
Rfer_numt93	Rhinolophus ferrumequinum	74	1254	1327	scaffold_m29_p_20	85.135	2.59e-10	41277392	41277465	+	1	16S
Rfer_numt94	Rhinolophus ferrumequinum	598	14019	14616	scaffold_m29_p_21	88.462	0	18959102	18959687	+	2	ND6,CYTB
Rfer_numt95	Rhinolophus ferrumequinum	142	9803	9944	scaffold_m29_p_21	96.479	1.45e-57	28723144	28723284	+	2	ND3,ND4L
Rfer_numt96	Rhinolophus ferrumequinum	855	2427	3281	scaffold_m29_p_22	93.801	0	5040265	5041118	-	2	16S,ND1
Rfer_numt97	Rhinolophus ferrumequinum	855	2427	3281	scaffold_m29_p_22	91.813	0	5058702	5059556	-	2	16S,ND1
Rfer_numt98	Rhinolophus ferrumequinum	830	5197	6018	scaffold_m29_p_22	71.807	1.46e-52	12611781	12612596	+	1	COX1
Rfer_numt99	Rhinolophus ferrumequinum	707	6112	6801	scaffold_m29_p_22	73.409	8.68e-60	12612698	12613395	+	1	COX1
Rfer_numt100	Rhinolophus ferrumequinum	283	7276	7554	scaffold_m29_p_22	73.145	7.15e-16	12613449	12613728	+	1	COX2
Rfer_numt101	Rhinolophus ferrumequinum	253	9649	9899	scaffold_m29_p_22	74.704	1.54e-17	12613720	12613960	+	2	ND3,ND4L
Rfer_numt102	Rhinolophus ferrumequinum	171	10487	10654	scaffold_m29_p_22	73.684	7.25e-06	12614474	12614641	+	1	ND4
Rfer_numt103	Rhinolophus ferrumequinum	2484	10758	13204	scaffold_m29_p_22	72.424	0	30536918	30539288	+	2	ND4,ND5
Rfer_numt104	Rhinolophus ferrumequinum	1725	13392	15099	scaffold_m29_p_22	73.101	1.64e-151	30539583	30541249	+	3	ND5,ND6,CYTB
Rfer_numt105	Rhinolophus ferrumequinum	536	15104	15610	scaffold_m29_p_22	73.507	4.16e-38	30541357	30541883	+	2	CYTB,D-loop
Rfer_numt106	Rhinolophus ferrumequinum	352	15671	16020	scaffold_m29_p_22	75.568	6.95e-36	30542876	30543215	+	1	D-loop
Rfer_numt107	Rhinolophus ferrumequinum	90	722	810	scaffold_m29_p_22	83.333	5.57e-12	41332728	41332816	-	1	12S
Rfer_numt108	Rhinolophus ferrumequinum	523	9967	10489	scaffold_m29_p_22	91.969	0	42201583	42202105	+	2	ND4L,ND4
Rfer_numt109	Rhinolophus ferrumequinum	146	9535	9680	scaffold_m29_p_22	78.767	7.15e-16	51111045	51111186	+	1	ND3
Rfer_numt110	Rhinolophus ferrumequinum	103	9799	9900	scaffold_m29_p_22	82.524	4.31e-13	51111579	51111676	+	2	ND3,ND4L
Rfer_numt111	Rhinolophus ferrumequinum	3597	4756	8342	scaffold_m29_p_23	85.238	0	564561	568101	-	5	ND2,COX1,COX2,ATP8,ATP6
Rfer_numt112	Rhinolophus ferrumequinum	4823	1	4566	scaffold_m29_p_23	88.9665	0	568096	572881	-	4	12S,16S,ND1,ND2
Rfer_numt113	Rhinolophus ferrumequinum	310	16521	16828	scaffold_m29_p_23	78.71	6.86e-46	572892	573189	-	1	D-loop
Rfer_numt114	Rhinolophus ferrumequinum	1111	15190	16286	scaffold_m29_p_23	83.978	0	573233	574319	-	2	CYTB,D-loop
Rfer_numt115	Rhinolophus ferrumequinum	774	4756	5522	scaffold_m29_p_23	89.147	0	584713	585482	-	2	ND2,COX1
Rfer_numt116	Rhinolophus ferrumequinum	4829	1	4566	scaffold_m29_p_23	88.7975	0	585477	590256	-	4	12S,16S,ND1,ND2
Rfer_numt117	Rhinolophus ferrumequinum	310	16521	16828	scaffold_m29_p_23	78.71	6.86e-46	590267	590564	-	1	D-loop
Rfer_numt118	Rhinolophus ferrumequinum	1111	15190	16286	scaffold_m29_p_23	83.978	0	590608	591694	-	2	CYTB,D-loop
Rfer_numt119	Rhinolophus ferrumequinum	355	12516	12870	scaffold_m29_p_23	87.887	1.34e-112	3176053	3176406	-	1	ND5
Rfer_numt120	Rhinolophus ferrumequinum	121	14050	14170	scaffold_m29_p_23	96.694	4.1e-48	11028592	11028712	+	1	ND6
Rfer_numt121	Rhinolophus ferrumequinum	53	12430	12482	scaffold_m29_p_23	86.792	9.38e-05	37878384	37878435	+	1	ND5
Rfer_numt122	Rhinolophus ferrumequinum	81	3236	3316	scaffold_m29_p_24	83.951	2.59e-10	3893332	3893411	-	1	ND1
Rfer_numt123	Rhinolophus ferrumequinum	65	7454	7517	scaffold_m29_p_24	86.154	4.34e-08	31912016	31912080	+	1	COX2
Rfer_numt124	Rhinolophus ferrumequinum	374	8429	8802	scaffold_m29_p_24	82.086	3.9e-83	42951650	42952021	-	2	ATP6,COX3
Rfer_numt125	Rhinolophus ferrumequinum	191	8557	8746	scaffold_m29_p_24	80.628	2.52e-30	42953873	42954059	-	1	ATP6
Rfer_numt126	Rhinolophus ferrumequinum	258	199	450	scaffold_m29_p_24	75.194	9.19e-20	44559181	44559429	+	1	12S
Rfer_numt127	Rhinolophus ferrumequinum	78	8371	8448	scaffold_m29_p_25	91.026	3.3e-19	25119253	25119330	+	1	ATP6
Rfer_numt128	Rhinolophus ferrumequinum	435	4661	5092	scaffold_m29_p_25	89.195	9.89e-149	32438641	32439071	+	1	ND2
Rfer_numt129	Rhinolophus ferrumequinum	334	303	635	scaffold_m29_p_25	91.317	1.33e-122	36515898	36516225	-	1	12S
Rfer_numt130	Rhinolophus ferrumequinum	3162	7489	10644	scaffold_m29_p_25	85.262	0	36516462	36519587	-	7	COX2,ATP8,ATP6,COX3,ND3,ND4L,ND4
Rfer_numt131	Rhinolophus ferrumequinum	2678	632	3289	scaffold_m29_p_25	88.125	0	36519598	36522255	-	3	12S,16S,ND1
Rfer_numt132	Rhinolophus ferrumequinum	316	297	609	scaffold_m29_p_26	75	1.17e-28	5669028	5669336	+	1	12S
Rfer_numt133	Rhinolophus ferrumequinum	146	4675	4820	scaffold_m29_p_26	87.671	1.49e-37	25018503	25018645	-	1	ND2
Rfer_numt134*	Rhinolophus ferrumequinum	8266	15555	6956	scaffold_m29_p_27	95.059	0	22403352	22411618	-	6	12S,16S,ND1,ND2,COX1,D-loop
Rfer_numt135	Rhinolophus ferrumequinum	424	230	649	scaffold_m29_p_28	72.17	1.18e-23	15301917	15302334	+	1	12S
Rfer_numt136	Rhinolophus ferrumequinum	2724	13645	16353	scaffold_m29_p_28	87.372	0	16288261	16290952	+	3	ND6,CYTB,D-loop
Rfer_numt137	Rhinolophus ferrumequinum	402	16434	16825	scaffold_m29_p_28	79.851	1.11e-68	16290887	16291273	+	1	D-loop
Rfer_numt138	Rhinolophus ferrumequinum	2830	1	2828	scaffold_m29_p_28	93.428	0	16291287	16294092	+	3	12S,16S,ND1
Rfer_numt139	Rhinolophus ferrumequinum	91	14765	14855	scaffold_m29_p_29	91.209	9.12e-25	1469429	1469519	-	1	CYTB
Rfer_numt140	Rhinolophus ferrumequinum	2312	8254	10558	scaffold_m29_p_29	85.078	0	3108563	3110856	+	5	ATP6,COX3,ND3,ND4L,ND4
Rfer_numt141	Rhinolophus ferrumequinum	48	9301	9348	scaffold_m29_p_29	87.5	0.000338	3111096	3111143	+	1	COX3
Rfer_numt142	Rhinolophus ferrumequinum	1909	10346	12233	scaffold_m29_p_3	72.289	5.99e-141	3727020	3728857	-	2	ND4,ND5
Rfer_numt143	Rhinolophus ferrumequinum	436	9778	10209	scaffold_m29_p_3	75.459	4.1e-48	3729020	3729447	-	3	ND3,ND4L,ND4
Rfer_numt144	Rhinolophus ferrumequinum	303	14535	14833	scaffold_m29_p_3	70.957	2.61e-05	5154635	5154928	-	1	CYTB
Rfer_numt145	Rhinolophus ferrumequinum	486	13836	14313	scaffold_m29_p_3	75.514	5.26e-52	5155143	5155610	-	2	ND6,CYTB
Rfer_numt146	Rhinolophus ferrumequinum	733	8773	9480	scaffold_m29_p_3	71.623	3.24e-34	5155845	5156552	-	2	COX3,ND3
Rfer_numt147	Rhinolophus ferrumequinum	181	11006	11186	scaffold_m29_p_3	96.133	1.83e-76	29403615	29403795	+	1	ND4
Rfer_numt148	Rhinolophus ferrumequinum	1036	10431	11463	scaffold_m29_p_3	86.583	0	32831530	32832563	+	1	ND4
Rfer_numt149	Rhinolophus ferrumequinum	367	15532	15895	scaffold_m29_p_3	86.376	6.3e-106	33333987	33334349	-	1	D-loop
Rfer_numt150	Rhinolophus ferrumequinum	109	1857	1965	scaffold_m29_p_3	77.064	7.25e-06	48042696	48042803	-	1	16S
Rfer_numt151	Rhinolophus ferrumequinum	156	5981	6136	scaffold_m29_p_3	87.179	8.93e-40	64770615	64770767	-	1	COX1
Rfer_numt152	Rhinolophus ferrumequinum	398	2025	2422	scaffold_m29_p_3	92.462	3.51e-158	68327980	68328376	-	1	16S
Rfer_numt153	Rhinolophus ferrumequinum	135	16470	16596	scaffold_m29_p_3	78.519	5.57e-12	73526240	73526374	+	1	D-loop
Rfer_numt154	Rhinolophus ferrumequinum	57	8768	8824	scaffold_m29_p_3	84.211	0.000338	96829642	96829698	+	1	COX3
Rfer_numt155	Rhinolophus ferrumequinum	242	11528	11765	scaffold_m29_p_3	74.793	1.54e-17	102261838	102262073	+	1	ND4
Rfer_numt156	Rhinolophus ferrumequinum	218	11555	11768	scaffold_m29_p_3	76.606	2.55e-20	105104703	105104913	-	2	ND4,ND5
Rfer_numt157	Rhinolophus ferrumequinum	222	10060	10281	scaffold_m29_p_34	88.739	3.08e-69	1456800	1457021	-	2	ND4L,ND4
Rfer_numt158	Rhinolophus ferrumequinum	543	9301	9836	scaffold_m29_p_4	70.902	4.27e-18	92081	92603	-	2	COX3,ND3
Rfer_numt159	Rhinolophus ferrumequinum	195	8877	9070	scaffold_m29_p_4	72.821	2.02e-06	92752	92943	-	1	COX3
Rfer_numt160	Rhinolophus ferrumequinum	280	7483	7757	scaffold_m29_p_4	72.857	2e-11	95093	95360	-	1	COX2
Rfer_numt161	Rhinolophus ferrumequinum	371	7015	7384	scaffold_m29_p_4	71.429	9.25e-15	95442	95805	-	1	COX2
Rfer_numt162	Rhinolophus ferrumequinum	231	5375	5604	scaffold_m29_p_4	74.459	1.99e-16	97674	97902	-	1	COX1
Rfer_numt163	Rhinolophus ferrumequinum	154	3707	3859	scaffold_m29_p_4	77.273	4.31e-13	99323	99471	-	0	-
Rfer_numt164	Rhinolophus ferrumequinum	835	1836	2652	scaffold_m29_p_4	73.533	1.85e-66	100412	101205	-	1	16S
Rfer_numt165	Rhinolophus ferrumequinum	250	1408	1653	scaffold_m29_p_4	80.4	1.48e-42	7072064	7072309	-	1	16S
Rfer_numt166	Rhinolophus ferrumequinum	318	13619	13936	scaffold_m29_p_4	88.679	1.05e-103	20356472	20356787	+	1	ND6
Rfer_numt167	Rhinolophus ferrumequinum	359	13614	13972	scaffold_m29_p_4	90.808	4.7e-132	38029216	38029574	+	1	ND6
Rfer_numt168	Rhinolophus ferrumequinum	624	8025	8647	scaffold_m29_p_4	86.218	0	63526134	63526757	-	2	ATP6,COX3
Rfer_numt169	Rhinolophus ferrumequinum	2586	8515	11073	scaffold_m29_p_4	76.218	0	67771317	67773858	-	5	ATP6,COX3,ND3,ND4L,ND4
Rfer_numt170	Rhinolophus ferrumequinum	67	9778	9844	scaffold_m29_p_4	98.507	4.24e-23	71684126	71684192	+	1	ND3
Rfer_numt171	Rhinolophus ferrumequinum	96	11555	11650	scaffold_m29_p_4	82.292	5.57e-12	73254947	73255041	-	1	ND4
Rfer_numt172	Rhinolophus ferrumequinum	212	4731	4942	scaffold_m29_p_4	83.962	4.1e-48	73709476	73709686	+	1	ND2
Rfer_numt173	Rhinolophus ferrumequinum	104	13748	13850	scaffold_m29_p_4	91.346	9.06e-30	80146612	80146715	+	1	ND6
Rfer_numt174	Rhinolophus ferrumequinum	176	13924	14096	scaffold_m29_p_4	73.295	9.38e-05	97279878	97280049	-	1	ND6
Rfer_numt175	Rhinolophus ferrumequinum	483	11967	12449	scaffold_m29_p_4	87.992	2.71e-159	98558911	98559393	+	1	ND5
Rfer_numt176	Rhinolophus ferrumequinum	249	14014	14262	scaffold_m29_p_5	93.173	1.78e-96	17434081	17434326	-	2	ND6,CYTB
Rfer_numt177	Rhinolophus ferrumequinum	110	7759	7868	scaffold_m29_p_5	82.727	1.99e-16	32155781	32155889	-	1	ATP8
Rfer_numt178	Rhinolophus ferrumequinum	61	10124	10184	scaffold_m29_p_5	93.443	9.25e-15	54613713	54613773	-	1	ND4L
Rfer_numt179	Rhinolophus ferrumequinum	115	12379	12493	scaffold_m29_p_5	93.043	4.16e-38	59192524	59192638	+	1	ND5
Rfer_numt180	Rhinolophus ferrumequinum	89	7083	7171	scaffold_m29_p_5	88.764	2.55e-20	61054350	61054438	-	1	COX2
Rfer_numt181	Rhinolophus ferrumequinum	242	5612	5853	scaffold_m29_p_5	87.19	2.38e-70	68043240	68043481	-	1	COX1
Rfer_numt182	Rhinolophus ferrumequinum	217	4669	4884	scaffold_m29_p_5	89.862	6.62e-71	68043478	68043694	-	1	ND2
Rfer_numt183	Rhinolophus ferrumequinum	102	13339	13439	scaffold_m29_p_5	86.275	2.55e-20	68159993	68160094	-	1	ND5
Rfer_numt184	Rhinolophus ferrumequinum	430	498	926	scaffold_m29_p_5	86.512	6.12e-126	73529775	73530191	+	1	12S
Rfer_numt185	Rhinolophus ferrumequinum	6636	5849	12448	scaffold_m29_p_5	88.005	0	80956996	80963620	-	9	COX1,COX2,ATP8,ATP6,COX3,ND3,ND4L,ND4,ND5
Rfer_numt186	Rhinolophus ferrumequinum	702	4158	4858	scaffold_m29_p_5	86.467	0	84872700	84873399	+	1	ND2
Rfer_numt187	Rhinolophus ferrumequinum	2530	10499	13028	scaffold_m29_p_5	87.273	0	86437088	86439596	+	2	ND4,ND5
Rfer_numt188	Rhinolophus ferrumequinum	114	12411	12524	scaffold_m29_p_6	85.088	1.53e-22	22278047	22278160	-	1	ND5
Rfer_numt189	Rhinolophus ferrumequinum	58	14454	14511	scaffold_m29_p_6	86.207	2.02e-06	24295480	24295537	+	1	CYTB
Rfer_numt190	Rhinolophus ferrumequinum	673	10745	11401	scaffold_m29_p_6	72.363	4.13e-43	36103227	36103885	-	1	ND4
Rfer_numt191	Rhinolophus ferrumequinum	526	9697	10215	scaffold_m29_p_6	71.483	1.53e-22	36109576	36110083	-	3	ND3,ND4L,ND4
Rfer_numt192	Rhinolophus ferrumequinum	327	10413	10739	scaffold_m29_p_6	87.156	2.95e-99	72174745	72175071	-	1	ND4
Rfer_numt193	Rhinolophus ferrumequinum	226	15543	15756	scaffold_m29_p_7	76.549	9.19e-20	1729269	1729488	-	1	D-loop
Rfer_numt194	Rhinolophus ferrumequinum	367	5526	5892	scaffold_m29_p_7	82.834	6.48e-86	21027039	21027404	-	1	COX1
Rfer_numt195	Rhinolophus ferrumequinum	130	336	465	scaffold_m29_p_7	94.615	4.1e-48	25887860	25887989	+	1	12S
Rfer_numt196	Rhinolophus ferrumequinum	132	14689	14818	scaffold_m29_p_7	76.515	4.34e-08	29085130	29085259	-	1	CYTB
Rfer_numt197	Rhinolophus ferrumequinum	94	8548	8638	scaffold_m29_p_7	80.851	1.21e-08	39191720	39191813	+	1	ATP6
Rfer_numt198	Rhinolophus ferrumequinum	33	2711	2743	scaffold_m29_p_7	100	7.25e-06	54293096	54293128	-	0	-
Rfer_numt199	Rhinolophus ferrumequinum	278	8050	8327	scaffold_m29_p_7	72.302	1.2e-13	54367909	54368186	-	1	ATP6
Rfer_numt200	Rhinolophus ferrumequinum	802	7045	7830	scaffold_m29_p_7	71.197	6.95e-36	54368375	54369149	-	2	COX2,ATP8
Rfer_numt201	Rhinolophus ferrumequinum	142	6849	6989	scaffold_m29_p_7	77.465	7.2e-11	54369229	54369364	-	1	COX1
Rfer_numt202	Rhinolophus ferrumequinum	217	6242	6455	scaffold_m29_p_7	74.654	3.33e-14	54369714	54369926	-	1	COX1
Rfer_numt203	Rhinolophus ferrumequinum	238	4756	4990	scaffold_m29_p_7	73.109	9.32e-10	54369930	54370159	-	1	ND2
Rfer_numt204	Rhinolophus ferrumequinum	330	7053	7379	scaffold_m29_p_7	72.424	5.53e-17	54371313	54371638	+	1	COX2
Rfer_numt205	Rhinolophus ferrumequinum	113	3554	3665	scaffold_m29_p_7	80.531	4.31e-13	54372308	54372420	-	1	ND1
Rfer_numt206	Rhinolophus ferrumequinum	1008	2462	3464	scaffold_m29_p_7	71.329	8.81e-50	54372503	54373458	-	2	16S,ND1
Rfer_numt207	Rhinolophus ferrumequinum	575	1858	2417	scaffold_m29_p_7	74.957	2.43e-55	54373469	54374017	-	1	16S
Rfer_numt208	Rhinolophus ferrumequinum	174	1597	1768	scaffold_m29_p_7	77.586	1.99e-16	54374526	54374691	-	1	16S
Rfer_numt209	Rhinolophus ferrumequinum	273	632	901	scaffold_m29_p_7	73.626	1.99e-16	54374742	54375008	-	1	12S
Rfer_numt210	Rhinolophus ferrumequinum	388	240	621	scaffold_m29_p_7	74.227	2.52e-30	54375244	54375616	-	1	12S
Rfer_numt211	Rhinolophus ferrumequinum	160	32	189	scaffold_m29_p_7	79.375	3.3e-19	54375753	54375906	-	1	12S
Rfer_numt212	Rhinolophus ferrumequinum	286	15904	16180	scaffold_m29_p_7	74.126	4.27e-18	54376815	54377092	-	1	D-loop
Rfer_numt213	Rhinolophus ferrumequinum	1623	13834	15442	scaffold_m29_p_7	71.226	5.08e-77	54377572	54379086	-	2	ND6,CYTB
Rfer_numt214	Rhinolophus ferrumequinum	315	12464	12768	scaffold_m29_p_7	71.746	9.32e-10	59047089	59047398	+	1	ND5
Rfer_numt215	Rhinolophus ferrumequinum	558	13833	14379	scaffold_m29_p_7	75.269	1.12e-58	59052115	59052651	+	2	ND6,CYTB
Rfer_numt216	Rhinolophus ferrumequinum	816	14564	15366	scaffold_m29_p_7	69.363	9.25e-15	59052859	59053654	+	1	CYTB
Rfer_numt217	Rhinolophus ferrumequinum	201	1290	1489	scaffold_m29_p_7	92.04	5.12e-72	63829775	63829974	+	1	16S
Rfer_numt218	Rhinolophus ferrumequinum	636	6657	7292	scaffold_m29_p_7	91.509	0	64723699	64724333	-	2	COX1,COX2
Rfer_numt219	Rhinolophus ferrumequinum	438	5780	6210	scaffold_m29_p_7	80.365	3.01e-84	73481019	73481452	-	1	COX1
Rfer_numt220	Rhinolophus ferrumequinum	790	8103	8887	scaffold_m29_p_7	90.759	0	88843418	88844206	+	2	ATP6,COX3
Rfer_numt221	Rhinolophus ferrumequinum	258	13092	13348	scaffold_m29_p_7	76.357	3.28e-24	88986333	88986573	-	1	ND5
Rfer_numt222	Rhinolophus ferrumequinum	64	14155	14218	scaffold_m29_p_8	87.5	9.32e-10	1058188	1058251	-	1	CYTB
Rfer_numt223	Rhinolophus ferrumequinum	197	8832	9024	scaffold_m29_p_8	90.355	3.1e-64	4892751	4892947	-	1	COX3
Rfer_numt224	Rhinolophus ferrumequinum	3905	3891	7766	scaffold_m29_p_8	87.887	0	14095538	14099423	-	3	ND2,COX1,COX2
Rfer_numt225	Rhinolophus ferrumequinum	249	11520	11768	scaffold_m29_p_8	90.361	2.33e-85	18992782	18993028	-	1	ND4
Rfer_numt226	Rhinolophus ferrumequinum	110	4707	4816	scaffold_m29_p_8	87.273	2.54e-25	19001448	19001557	+	1	ND2
Rfer_numt227	Rhinolophus ferrumequinum	9322	6745	16066	scaffold_m29_p_8	100	0	31883682	31893003	+	12	COX1,COX2,ATP8,ATP6,COX3,ND3,ND4L,ND4,ND5,ND6,CYTB,D-loop
Rfer_numt228	Rhinolophus ferrumequinum	48	1	48	scaffold_m29_p_8	89.583	2.61e-05	43368580	43368626	-	1	12S
Rfer_numt229	Rhinolophus ferrumequinum	724	15508	16228	scaffold_m29_p_8	87.707	0	60996913	60997629	-	1	D-loop
Rfer_numt230	Rhinolophus ferrumequinum	389	4498	4886	scaffold_m29_p_8	89.974	1e-138	93319582	93319970	+	1	ND2
Rfer_numt231	Rhinolophus ferrumequinum	61	4416	4476	scaffold_m29_p_8	90.164	2e-11	95215148	95215208	-	1	ND2
Rfer_numt232	Rhinolophus ferrumequinum	44	983	1026	scaffold_m29_p_9	93.182	2.02e-06	9492665	9492707	-	1	12S
Rfer_numt233	Rhinolophus ferrumequinum	69	3696	3764	scaffold_m29_p_9	94.203	3.3e-19	16979485	16979553	-	1	ND1
Rfer_numt234	Rhinolophus ferrumequinum	98	13868	13965	scaffold_m29_p_9	93.878	5.41e-32	31374938	31375035	-	1	ND6
Rfer_numt235	Rhinolophus ferrumequinum	98	7963	8060	scaffold_m29_p_9	78.571	5.61e-07	31596475	31596572	+	2	ATP8,ATP6
Rfer_numt236	Rhinolophus ferrumequinum	117	10008	10124	scaffold_m29_p_9	86.325	7.05e-26	40964963	40965079	-	1	ND4L
Rfer_numt237	Rhinolophus ferrumequinum	214	7472	7685	scaffold_m29_p_9	85.047	1.46e-52	50650204	50650415	-	1	COX2
Rfer_numt238	Rhinolophus ferrumequinum	68	1857	1924	scaffold_m29_p_9	83.824	2.02e-06	72043366	72043432	-	1	16S
Rfer_numt239	Rhinolophus ferrumequinum	101	6797	6897	scaffold_m29_p_9	78.218	5.61e-07	88770683	88770783	-	1	COX1
Rfer_numt240	Rhinolophus ferrumequinum	330	8998	9327	scaffold_m29_p_9	88.485	1.35e-107	91626954	91627283	-	1	COX3
Rfer_numt241	Rhinolophus ferrumequinum	344	12047	12389	scaffold_m29_p_9	85.756	1.78e-96	91913505	91913847	+	1	ND5

## Sheet: Bos taurus
NUMT	Species	Length	mt start	mt end	chromosome	Identity (in %)	e-value	genome start	genome end	direction	# genes	genes
Btau_numt1	Bos taurus	159	2689	2844	NC_037328.1	75.472	1.53e-08	13400584	13400738	+	1	ND1
Btau_numt2	Bos taurus	257	3046	3299	NC_037328.1	72.763	2.54e-11	13401385	13401637	+	1	ND1
Btau_numt3	Bos taurus	611	3670	4267	NC_037328.1	72.504	8.83e-36	13410067	13410651	+	2	ND1,ND2
Btau_numt4	Bos taurus	358	2987	3338	NC_037328.1	72.626	5.43e-18	32903118	32903464	+	1	ND1
Btau_numt5	Bos taurus	56	9165	9220	NC_037328.1	87.5	7.12e-07	94998211	94998266	-	1	COX3
Btau_numt6	Bos taurus	56	4315	4369	NC_037328.1	85.714	0.000119	114959465	114959519	-	1	ND2
Btau_numt7	Bos taurus	60	4565	4624	NC_037328.1	83.333	0.000429	116533256	116533315	-	1	ND2
Btau_numt8	Bos taurus	500	4017	4513	NC_037328.1	77.2	3.02e-70	116534632	116535117	-	1	ND2
Btau_numt9	Bos taurus	207	3821	4025	NC_037328.1	82.126	1.13e-39	116535385	116535590	-	1	ND2
Btau_numt10	Bos taurus	76	3536	3611	NC_037328.1	82.895	1.98e-07	116535590	116535664	-	1	ND1
Btau_numt11	Bos taurus	528	3004	3529	NC_037328.1	77.652	8.28e-81	116535691	116536208	-	1	ND1
Btau_numt12	Bos taurus	1317	1722	3014	NC_037328.1	79.651	0	116536385	116537680	-	2	16S,ND1
Btau_numt13	Bos taurus	1736	19	1733	NC_037328.1	80.012	0	116540716	116542420	-	2	12S,16S
Btau_numt14	Bos taurus	115	16002	16115	NC_037328.1	79.13	9.15e-11	116543138	116543252	-	1	D-loop
Btau_numt15	Bos taurus	195	15781	15975	NC_037328.1	74.359	2.54e-11	116543265	116543455	-	1	D-loop
Btau_numt16	Bos taurus	226	15206	15430	NC_037328.1	74.779	2.53e-16	116544046	116544267	-	2	CYTB,D-loop
Btau_numt17	Bos taurus	771	14442	15209	NC_037328.1	76.654	6.14e-112	116545390	116546150	-	1	CYTB
Btau_numt18	Bos taurus	114	14278	14391	NC_037328.1	75.439	0.000429	116546671	116546784	-	1	CYTB
Btau_numt19	Bos taurus	114	14136	14248	NC_037328.1	86.842	3.22e-25	116546954	116547067	-	1	CYTB
Btau_numt20	Bos taurus	1038	13115	14138	NC_037328.1	75.434	3.59e-129	116547334	116548350	-	2	ND5,ND6
Btau_numt21	Bos taurus	1274	11504	12773	NC_037328.1	76.688	0	116548423	116549666	-	2	ND4,ND5
Btau_numt22	Bos taurus	245	11261	11505	NC_037328.1	80.816	3.13e-45	116549734	116549978	-	1	ND4
Btau_numt23	Bos taurus	779	10470	11245	NC_037328.1	75.995	4.81e-103	116552663	116553425	-	1	ND4
Btau_numt24	Bos taurus	2406	8093	10458	NC_037328.1	73.732	0	116553650	116555983	-	5	ATP6,COX3,ND3,ND4L,ND4
Btau_numt25	Bos taurus	250	7713	7961	NC_037328.1	77.2	1.15e-29	116556134	116556378	-	2	ATP8,ATP6
Btau_numt26	Bos taurus	1038	6671	7699	NC_037328.1	76.59	2.72e-145	116556616	116557613	-	2	COX1,COX2
Btau_numt27	Bos taurus	355	1824	2177	NC_037328.1	75.775	4.11e-34	121223387	121223716	-	1	16S
Btau_numt28	Bos taurus	79	1704	1782	NC_037328.1	82.278	1.98e-07	121224174	121224251	-	1	16S
Btau_numt29	Bos taurus	434	1161	1573	NC_037328.1	74.424	8.89e-31	121224967	121225375	-	1	16S
Btau_numt30	Bos taurus	147	962	1107	NC_037328.1	82.313	3.22e-25	121225639	121225785	-	2	12S,16S
Btau_numt31	Bos taurus	43	7975	8017	NC_037328.1	93.023	2.56e-06	127662613	127662655	+	1	ATP6
Btau_numt32	Bos taurus	175	7656	7829	NC_037328.1	76	1.52e-13	156921322	156921493	+	2	COX2,ATP8
Btau_numt33	Bos taurus	45	7910	7954	NC_037328.1	91.111	9.21e-06	156923193	156923237	+	2	ATP8,ATP6
Btau_numt34	Bos taurus	393	8062	8448	NC_037328.1	72.265	4.2e-19	156923346	156923727	+	1	ATP6
Btau_numt35	Bos taurus	376	2387	2746	NC_037329.1	71.809	1.52e-13	1427787	1428157	-	2	16S,ND1
Btau_numt36	Bos taurus	128	2049	2176	NC_037329.1	81.25	5.43e-18	1428362	1428488	-	1	16S
Btau_numt37	Bos taurus	5598	9221	14790	NC_037329.1	83.494	0	2085710	2091268	+	7	COX3,ND3,ND4L,ND4,ND5,ND6,CYTB
Btau_numt38*	Bos taurus	2400	14784	791	NC_037329.1	82.671	0	2094680	2097055	+	2	12S,CYTB,D-loop
Btau_numt39	Bos taurus	1589	818	2395	NC_037329.1	86.595	0	2098836	2100413	+	2	12S,16S
Btau_numt40	Bos taurus	2675	7287	9958	NC_037329.1	84.299	0	3386219	3388868	+	6	COX2,ATP8,ATP6,COX3,ND3,ND4L
Btau_numt41	Bos taurus	1278	10963	12232	NC_037329.1	86.463	0	3389907	3391182	+	2	ND4,ND5
Btau_numt42	Bos taurus	660	5998	6654	NC_037329.1	85.152	0	4797610	4798266	+	1	COX1
Btau_numt43	Bos taurus	687	6665	7351	NC_037329.1	87.336	0	4798543	4799219	+	2	COX1,COX2
Btau_numt44	Bos taurus	362	1472	1833	NC_037329.1	83.702	1.06e-84	6480665	6481007	-	1	16S
Btau_numt45	Bos taurus	535	6103	6632	NC_037329.1	75.327	2.39e-56	22650487	22650997	+	1	COX1
Btau_numt46	Bos taurus	295	13458	13750	NC_037329.1	86.78	2.96e-85	40600460	40600752	-	2	ND5,ND6
Btau_numt47	Bos taurus	128	8808	8935	NC_037329.1	78.906	1.97e-12	52673849	52673973	-	1	COX3
Btau_numt48	Bos taurus	58	8634	8691	NC_037329.1	89.655	1.18e-09	66659803	66659860	-	1	COX3
Btau_numt49	Bos taurus	136	9416	9551	NC_037329.1	85.294	1.15e-29	84940388	84940523	-	1	ND3
Btau_numt50	Bos taurus	313	9084	9396	NC_037329.1	85.623	2.29e-86	84940805	84941117	-	1	COX3
Btau_numt51	Bos taurus	537	8549	9081	NC_037329.1	71.695	1.16e-24	90077160	90077673	-	2	ATP6,COX3
Btau_numt52	Bos taurus	135	8158	8292	NC_037329.1	74.815	9.21e-06	90079777	90079911	-	1	ATP6
Btau_numt53	Bos taurus	62	7900	7961	NC_037329.1	85.484	2.56e-06	90080206	90080266	-	2	ATP8,ATP6
Btau_numt54	Bos taurus	1519	6279	7791	NC_037329.1	75.049	9.37e-175	90080455	90081889	-	3	COX1,COX2,ATP8
Btau_numt55	Bos taurus	446	5676	6115	NC_037329.1	75.336	1.45e-48	90082594	90083034	-	1	COX1
Btau_numt56	Bos taurus	394	5140	5529	NC_037329.1	77.157	5.17e-53	90083352	90083738	-	1	COX1
Btau_numt57	Bos taurus	154	4987	5135	NC_037329.1	78.571	2.53e-16	90083966	90084119	-	0	-
Btau_numt58	Bos taurus	1404	3586	4981	NC_037329.1	74.43	4.45e-158	90084391	90085762	-	2	ND1,ND2
Btau_numt59	Bos taurus	870	2685	3531	NC_037329.1	72.989	1.09e-69	90085787	90086645	-	1	ND1
Btau_numt60	Bos taurus	54	2533	2586	NC_037329.1	85.185	0.000429	90086738	90086791	-	1	16S
Btau_numt61	Bos taurus	165	15078	15242	NC_037329.1	80.606	8.96e-26	106463534	106463698	+	1	CYTB
Btau_numt62	Bos taurus	127	8000	8126	NC_037329.1	76.378	7.12e-07	128905782	128905904	+	1	ATP6
Btau_numt63	Bos taurus	75	15903	15974	NC_037329.1	84	7.12e-07	136110024	136110094	+	1	D-loop
Btau_numt64	Bos taurus	70	7657	7725	NC_037330.1	84.286	1.98e-07	37679786	37679854	+	1	COX2
Btau_numt65	Bos taurus	3008	6639	9644	NC_037330.1	88.763	0	90809110	90812116	+	6	COX1,COX2,ATP8,ATP6,COX3,ND3
Btau_numt66	Bos taurus	76	14117	14192	NC_037330.1	86.842	5.47e-13	103184780	103184855	-	1	CYTB
Btau_numt67	Bos taurus	73	3660	3732	NC_037331.1	80.822	0.000119	5366685	5366757	-	1	ND1
Btau_numt68	Bos taurus	117	3400	3516	NC_037331.1	83.761	9.02e-21	19758601	19758717	-	1	ND1
Btau_numt69	Bos taurus	501	3978	4477	NC_037331.1	73.253	2.45e-36	24333584	24334064	-	1	ND2
Btau_numt70	Bos taurus	155	3837	3983	NC_037331.1	77.419	7.07e-12	24337664	24337815	-	1	ND2
Btau_numt71	Bos taurus	270	3581	3848	NC_037331.1	76.296	6.92e-27	24338016	24338274	-	1	ND1
Btau_numt72	Bos taurus	94	2685	2778	NC_037331.1	79.787	1.98e-07	24338480	24338571	-	1	ND1
Btau_numt73	Bos taurus	87	1860	1945	NC_037331.1	81.609	5.51e-08	24338637	24338720	-	1	16S
Btau_numt74	Bos taurus	76	1694	1768	NC_037331.1	82.895	7.12e-07	24338828	24338901	-	1	16S
Btau_numt75	Bos taurus	391	1215	1600	NC_037331.1	74.169	3.2e-30	24339932	24340305	-	1	16S
Btau_numt76	Bos taurus	935	8	919	NC_037331.1	77.968	2.09e-151	24344712	24345625	-	1	12S
Btau_numt77	Bos taurus	107	15976	16079	NC_037331.1	84.112	1.95e-17	24346377	24346483	-	1	D-loop
Btau_numt78	Bos taurus	107	10976	11082	NC_037331.1	77.57	2.56e-06	24652762	24652866	-	1	ND4
Btau_numt79	Bos taurus	37	14175	14211	NC_037331.1	94.595	0.000119	32681708	32681744	-	1	CYTB
Btau_numt80	Bos taurus	1143	3152	4292	NC_037331.1	86.614	0	37325762	37326902	-	2	ND1,ND2
Btau_numt81	Bos taurus	65	10121	10185	NC_037331.1	92.308	3.27e-15	42448079	42448143	-	2	ND4L,ND4
Btau_numt82	Bos taurus	430	8075	8504	NC_037331.1	70.698	4.23e-14	56374335	56374756	+	1	ATP6
Btau_numt83	Bos taurus	177	4407	4583	NC_037331.1	87.571	4.02e-49	80267172	80267348	-	1	ND2
Btau_numt84	Bos taurus	152	467	617	NC_037331.1	76.316	9.15e-11	83377149	83377298	+	1	12S
Btau_numt85	Bos taurus	283	3675	3955	NC_037331.1	79.859	2.42e-46	98710770	98711042	-	2	ND1,ND2
Btau_numt86	Bos taurus	153	3239	3389	NC_037331.1	76.471	3.29e-10	98711428	98711574	-	1	ND1
Btau_numt87	Bos taurus	651	2550	3191	NC_037331.1	74.501	6.59e-62	98711888	98712509	-	2	16S,ND1
Btau_numt88	Bos taurus	64	2496	2559	NC_037331.1	87.5	1.18e-09	98712632	98712695	-	1	16S
Btau_numt89	Bos taurus	100	2407	2506	NC_037331.1	84	2.53e-16	98712843	98712942	-	1	16S
Btau_numt90	Bos taurus	583	1824	2401	NC_037331.1	78.902	1.35e-98	98712990	98713549	-	1	16S
Btau_numt91	Bos taurus	1651	174	1780	NC_037331.1	76.136	0	98717002	98718588	-	2	12S,16S
Btau_numt92	Bos taurus	130	1	125	NC_037331.1	81.538	1.95e-17	98718583	98718710	-	1	12S
Btau_numt93	Bos taurus	59	12589	12647	NC_037331.1	88.136	1.53e-08	104035179	104035237	+	1	ND5
Btau_numt94	Bos taurus	55	6834	6888	NC_037331.1	87.273	2.56e-06	119203491	119203545	+	1	COX1
Btau_numt95	Bos taurus	137	9202	9337	NC_037332.1	74.453	0.000429	17465605	17465738	-	1	COX3
Btau_numt96	Bos taurus	91	3290	3379	NC_037332.1	80.22	2.56e-06	17467292	17467377	-	1	ND1
Btau_numt97	Bos taurus	116	2324	2438	NC_037332.1	82.759	5.43e-18	17468229	17468343	-	1	16S
Btau_numt98	Bos taurus	179	1959	2137	NC_037332.1	78.212	1.17e-19	17468512	17468683	-	1	16S
Btau_numt99	Bos taurus	173	3833	4005	NC_037332.1	84.393	1.47e-38	43182930	43183102	+	1	ND2
Btau_numt100	Bos taurus	396	9517	9900	NC_037332.1	71.465	1.18e-09	84846301	84846675	+	2	ND3,ND4L
Btau_numt101	Bos taurus	224	9934	10156	NC_037332.1	75.893	3.24e-20	84846914	84847133	+	1	ND4L
Btau_numt102	Bos taurus	315	10726	11034	NC_037332.1	72.698	9.08e-16	84850135	84850444	+	1	ND4
Btau_numt103	Bos taurus	242	11867	12105	NC_037333.1	78.926	1.14e-34	34113311	34113548	+	1	ND5
Btau_numt104	Bos taurus	2794	205	2928	NC_037333.1	73.336	0	70953991	70956673	-	3	12S,16S,ND1
Btau_numt105	Bos taurus	103	11545	11646	NC_037333.1	84.466	7.02e-17	104868249	104868349	+	0	-
Btau_numt106	Bos taurus	145	504	647	NC_037334.1	74.483	9.21e-06	44347242	44347385	+	1	12S
Btau_numt107	Bos taurus	57	969	1025	NC_037334.1	85.965	9.21e-06	44347661	44347717	+	1	12S
Btau_numt108	Bos taurus	54	1716	1769	NC_037334.1	87.037	0.000119	44350096	44350146	+	1	16S
Btau_numt109	Bos taurus	202	1872	2070	NC_037334.1	75.743	9.08e-16	44350937	44351134	+	1	16S
Btau_numt110	Bos taurus	63	2100	2162	NC_037334.1	84.127	0.000119	44351356	44351415	+	1	16S
Btau_numt111	Bos taurus	289	12970	13256	NC_037334.1	81.315	1.84e-57	86001941	86002229	+	1	ND5
Btau_numt112	Bos taurus	121	12742	12862	NC_037335.1	77.686	1.18e-09	42880668	42880788	+	1	ND5
Btau_numt113	Bos taurus	1878	6007	7879	NC_037335.1	85.57	0	54721065	54722921	+	3	COX1,COX2,ATP8
Btau_numt114	Bos taurus	76	59	134	NC_037335.1	93.421	2.51e-21	65836070	65836145	+	1	12S
Btau_numt115	Bos taurus	544	13599	14123	NC_037335.1	73.162	6.83e-37	96102014	96102543	+	1	ND6
Btau_numt116	Bos taurus	1070	10399	11468	NC_037336.1	82.43	0	4620046	4621110	-	1	ND4
Btau_numt117	Bos taurus	1072	9341	10412	NC_037336.1	84.328	0	4621382	4622453	-	4	COX3,ND3,ND4L,ND4
Btau_numt118	Bos taurus	4547	4825	9352	NC_037336.1	82.054	0	4622732	4627213	-	6	ND2,COX1,COX2,ATP8,ATP6,COX3
Btau_numt119	Bos taurus	3135	1664	4790	NC_037336.1	85.295	0	4627214	4630335	-	3	16S,ND1,ND2
Btau_numt120	Bos taurus	846	811	1651	NC_037336.1	82.979	0	4630631	4631438	-	2	12S,16S
Btau_numt121	Bos taurus	171	14058	14227	NC_037336.1	74.854	1.18e-09	12710239	12710407	+	2	ND6,CYTB
Btau_numt122	Bos taurus	96	26	121	NC_037336.1	94.792	1.91e-32	20771910	20772005	-	1	12S
Btau_numt123	Bos taurus	177	1220	1395	NC_037336.1	80.791	8.96e-26	30557281	30557446	+	1	16S
Btau_numt124	Bos taurus	208	14293	14498	NC_037336.1	77.404	6.97e-22	86696165	86696365	+	1	CYTB
Btau_numt125	Bos taurus	212	11540	11750	NC_037336.1	81.604	1.47e-38	87933280	87933486	+	1	ND5
Btau_numt126	Bos taurus	4038	3378	7414	NC_037337.1	88.484	0	5035087	5039115	+	4	ND1,ND2,COX1,COX2
Btau_numt127	Bos taurus	149	473	621	NC_037337.1	81.208	1.5e-23	11272792	11272940	-	1	12S
Btau_numt128	Bos taurus	518	4065	4581	NC_037337.1	83.398	3.59e-129	19956793	19957302	-	1	ND2
Btau_numt129	Bos taurus	289	10304	10589	NC_037337.1	73.702	5.43e-18	44886598	44886878	+	1	ND4
Btau_numt130	Bos taurus	215	10753	10965	NC_037337.1	73.953	7.07e-12	44887170	44887381	+	1	ND4
Btau_numt131	Bos taurus	970	11116	12065	NC_037337.1	75.464	1.33e-108	44888484	44889397	+	2	ND4,ND5
Btau_numt132	Bos taurus	1487	12107	13566	NC_037337.1	72.697	1.32e-113	44889404	44890833	+	2	ND5,ND6
Btau_numt133	Bos taurus	585	13571	14150	NC_037337.1	74.701	3.07e-60	44891273	44891843	+	2	ND6,CYTB
Btau_numt134	Bos taurus	689	14141	14824	NC_037337.1	76.488	1.05e-94	44892164	44892838	+	1	CYTB
Btau_numt135	Bos taurus	363	14826	15187	NC_037337.1	74.38	6.87e-32	44893079	44893434	+	1	CYTB
Btau_numt136	Bos taurus	169	15264	15430	NC_037337.1	85.207	1.9e-37	44893725	44893888	+	2	CYTB,D-loop
Btau_numt137	Bos taurus	68	15976	16042	NC_037337.1	85.294	5.51e-08	44895044	44895110	+	1	D-loop
Btau_numt138	Bos taurus	93	5	95	NC_037337.1	87.097	1.51e-18	44895822	44895914	+	1	12S
Btau_numt139	Bos taurus	790	105	877	NC_037337.1	77.468	7.88e-116	44896227	44896983	+	1	12S
Btau_numt140	Bos taurus	705	956	1647	NC_037337.1	74.468	1.83e-62	44897363	44898021	+	2	12S,16S
Btau_numt141	Bos taurus	80	1677	1756	NC_037337.1	81.25	2.56e-06	44900761	44900839	+	1	16S
Btau_numt142	Bos taurus	650	1935	2579	NC_037337.1	80.154	1.67e-127	44901330	44901963	+	1	16S
Btau_numt143	Bos taurus	278	2644	2920	NC_037337.1	74.46	1.94e-22	44902052	44902326	+	2	16S,ND1
Btau_numt144	Bos taurus	559	2964	3510	NC_037337.1	73.882	1.87e-47	44902897	44903441	+	1	ND1
Btau_numt145	Bos taurus	146	3559	3699	NC_037337.1	76.027	5.51e-08	44903749	44903892	+	1	ND1
Btau_numt146	Bos taurus	305	3693	3995	NC_037337.1	79.016	5.2e-48	44904180	44904479	+	2	ND1,ND2
Btau_numt147	Bos taurus	107	2679	2785	NC_037337.1	85.981	6.97e-22	50516649	50516755	-	1	ND1
Btau_numt148	Bos taurus	239	2332	2566	NC_037337.1	80.753	3.15e-40	50516771	50517002	-	1	16S
Btau_numt149	Bos taurus	79	2086	2161	NC_037337.1	81.013	0.000119	50518378	50518454	-	1	16S
Btau_numt150	Bos taurus	536	1561	2084	NC_037337.1	75.933	6.59e-62	50518575	50519092	-	1	16S
Btau_numt151	Bos taurus	368	1202	1568	NC_037337.1	75	1.48e-33	50519163	50519513	-	1	16S
Btau_numt152	Bos taurus	241	801	1034	NC_037337.1	78.008	1.15e-29	50520577	50520813	-	1	12S
Btau_numt153	Bos taurus	575	227	792	NC_037337.1	78.783	8.11e-96	50521156	50521711	-	1	12S
Btau_numt154	Bos taurus	230	1	223	NC_037337.1	78.696	2.47e-31	50522224	50522452	-	1	12S
Btau_numt155	Bos taurus	171	14078	14247	NC_037337.1	73.099	3.31e-05	50901905	50902074	-	1	CYTB
Btau_numt156	Bos taurus	612	956	1556	NC_037337.1	74.51	6.64e-57	55715627	55716212	+	2	12S,16S
Btau_numt157	Bos taurus	74	1696	1769	NC_037337.1	90.541	2.53e-16	55721370	55721442	+	1	16S
Btau_numt158	Bos taurus	1267	9409	10668	NC_037337.1	75.691	2.64e-165	63725820	63727047	+	3	ND3,ND4L,ND4
Btau_numt159	Bos taurus	1028	10747	11760	NC_037337.1	77.335	4.45e-158	63730298	63731295	+	2	ND4,ND5
Btau_numt160	Bos taurus	253	11917	12168	NC_037337.1	76.68	3.22e-25	63731703	63731941	+	1	ND5
Btau_numt161	Bos taurus	3018	12439	15428	NC_037337.1	74.652	0	63732660	63735581	+	4	ND5,ND6,CYTB,D-loop
Btau_numt162	Bos taurus	452	15634	16595	NC_037337.1	80.4665	4.23e-14	63735727	63736163	+	1	D-loop
Btau_numt163	Bos taurus	158	473	629	NC_037337.1	78.481	5.43e-18	65448476	65448632	+	1	12S
Btau_numt164	Bos taurus	81	1404	1484	NC_037337.1	80.247	3.31e-05	65449733	65449812	+	1	16S
Btau_numt165	Bos taurus	67	1701	1766	NC_037337.1	83.582	9.21e-06	65451883	65451948	+	1	16S
Btau_numt166	Bos taurus	183	1877	2059	NC_037337.1	73.224	7.12e-07	65453203	65453384	+	1	16S
Btau_numt167	Bos taurus	226	14013	14237	NC_037337.1	82.301	4.05e-44	69055004	69055222	-	2	ND6,CYTB
Btau_numt168	Bos taurus	281	13704	13981	NC_037337.1	80.427	3.11e-50	69055385	69055662	-	1	ND6
Btau_numt169	Bos taurus	70	9524	9593	NC_037338.1	88.571	5.47e-13	6096889	6096958	-	1	ND3
Btau_numt170	Bos taurus	372	684	1045	NC_037338.1	74.194	1.16e-24	45785216	45785564	+	1	12S
Btau_numt171	Bos taurus	455	1137	1583	NC_037338.1	76.923	8.58e-56	45785631	45786060	+	1	16S
Btau_numt172	Bos taurus	188	1587	1771	NC_037338.1	78.723	2.51e-21	45786329	45786505	+	1	16S
Btau_numt173	Bos taurus	391	1847	2214	NC_037338.1	75.703	4.08e-39	45787071	45787459	+	1	16S
Btau_numt174	Bos taurus	1290	2236	3514	NC_037338.1	76.047	1.56e-177	45788792	45790050	+	2	16S,ND1
Btau_numt175	Bos taurus	663	3536	4190	NC_037338.1	76.018	6.4e-82	45790278	45790917	+	2	ND1,ND2
Btau_numt176	Bos taurus	254	4296	4549	NC_037338.1	77.559	2.47e-31	45791192	45791437	+	1	ND2
Btau_numt177	Bos taurus	1354	4545	5881	NC_037338.1	74.225	9.84e-140	45791662	45792966	+	1	ND2
Btau_numt178	Bos taurus	512	6055	6565	NC_037338.1	73.828	6.73e-47	45793409	45793916	+	1	COX1
Btau_numt179	Bos taurus	471	8095	8561	NC_037338.1	75.372	1.86e-52	45793920	45794382	+	1	ATP6
Btau_numt180	Bos taurus	92	8634	8724	NC_037338.1	79.348	2.56e-06	45794578	45794668	+	1	COX3
Btau_numt181	Bos taurus	197	9129	9324	NC_037338.1	76.142	5.43e-18	45795498	45795693	+	1	COX3
Btau_numt182	Bos taurus	214	9580	9789	NC_037338.1	77.57	4.17e-24	45795698	45795907	+	1	ND3
Btau_numt183	Bos taurus	242	9781	10021	NC_037338.1	76.86	1.16e-24	45796185	45796414	+	2	ND3,ND4L
Btau_numt184	Bos taurus	114	10313	10426	NC_037338.1	78.07	4.26e-09	45804947	45805060	+	1	ND4
Btau_numt185	Bos taurus	573	10527	11095	NC_037338.1	75.567	1.41e-68	45805188	45805750	+	1	ND4
Btau_numt186	Bos taurus	1162	11116	12270	NC_037338.1	77.969	0	45805995	45807123	+	2	ND4,ND5
Btau_numt187	Bos taurus	112	12398	12509	NC_037338.1	76.786	3.31e-05	45807236	45807344	+	1	ND5
Btau_numt188	Bos taurus	353	12506	12853	NC_037338.1	77.054	8.71e-46	45807613	45807960	+	1	ND5
Btau_numt189	Bos taurus	344	12847	13190	NC_037338.1	77.616	4.02e-49	45808136	45808476	+	1	ND5
Btau_numt190	Bos taurus	413	13221	13624	NC_037338.1	71.671	9.08e-16	45811036	45811436	+	2	ND5,ND6
Btau_numt191	Bos taurus	172	13650	13821	NC_037338.1	75.581	5.47e-13	45811436	45811607	+	1	ND6
Btau_numt192	Bos taurus	259	13923	14178	NC_037338.1	77.606	8.89e-31	45811669	45811917	+	2	ND6,CYTB
Btau_numt193	Bos taurus	897	14164	15046	NC_037338.1	72.687	5.06e-68	45812771	45813648	+	1	CYTB
Btau_numt194	Bos taurus	333	15103	15430	NC_037338.1	73.574	6.97e-22	45813905	45814229	+	2	CYTB,D-loop
Btau_numt195	Bos taurus	274	2326	2586	NC_037338.1	75.912	4.17e-24	58306926	58307192	+	1	16S
Btau_numt196	Bos taurus	280	13967	14241	NC_037338.1	73.929	4.23e-14	62480940	62481199	-	2	ND6,CYTB
Btau_numt197	Bos taurus	155	11662	11814	NC_037338.1	86.452	6.83e-37	66151410	66151561	+	1	ND5
Btau_numt198	Bos taurus	105	14830	14932	NC_037338.1	77.143	3.31e-05	86556916	86557020	+	1	CYTB
Btau_numt199	Bos taurus	71	5176	5246	NC_037339.1	97.183	1.5e-23	14863282	14863352	-	0	-
Btau_numt200	Bos taurus	145	12288	12431	NC_037339.1	77.931	1.52e-13	21466683	21466825	-	1	ND5
Btau_numt201	Bos taurus	210	11310	11519	NC_037339.1	83.81	1.87e-47	44140180	44140389	-	1	ND4
Btau_numt202	Bos taurus	67	10928	10994	NC_037339.1	85.075	5.51e-08	48646882	48646948	+	1	ND4
Btau_numt203	Bos taurus	363	1412	1770	NC_037340.1	75.207	3.2e-30	11595647	11595982	+	1	16S
Btau_numt204	Bos taurus	297	1846	2129	NC_037340.1	84.512	2.34e-71	11596522	11596816	+	1	16S
Btau_numt205	Bos taurus	136	2151	2284	NC_037340.1	76.471	1.53e-08	11597125	11597258	+	1	16S
Btau_numt206	Bos taurus	456	2316	2749	NC_037340.1	76.974	5.13e-58	11601240	11601690	+	2	16S,ND1
Btau_numt207	Bos taurus	183	2755	2937	NC_037340.1	75.41	1.52e-13	11601732	11601913	+	1	ND1
Btau_numt208	Bos taurus	94	3088	3181	NC_037340.1	79.787	5.51e-08	11602199	11602292	+	1	ND1
Btau_numt209	Bos taurus	193	3258	3448	NC_037340.1	76.684	5.43e-18	11602625	11602814	+	1	ND1
Btau_numt210	Bos taurus	582	3605	4183	NC_037340.1	77.835	2.94e-90	11604977	11605542	+	2	ND1,ND2
Btau_numt211	Bos taurus	107	4400	4505	NC_037340.1	77.57	2.56e-06	11607590	11607695	+	1	ND2
Btau_numt212	Bos taurus	139	5946	6084	NC_037340.1	79.137	9.08e-16	41843382	41843518	+	1	COX1
Btau_numt213	Bos taurus	73	1698	1769	NC_037340.1	82.192	9.21e-06	53620109	53620180	+	1	16S
Btau_numt214	Bos taurus	189	1899	2085	NC_037340.1	75.661	4.23e-14	53620969	53621154	+	1	16S
Btau_numt215	Bos taurus	111	14058	14167	NC_037340.1	79.279	1.18e-09	53636961	53637069	-	2	ND6,CYTB
Btau_numt216	Bos taurus	114	10074	10187	NC_037340.1	79.825	7.07e-12	53648881	53648993	+	2	ND4L,ND4
Btau_numt217	Bos taurus	309	966	1269	NC_037341.1	85.437	2.3e-81	6297951	6298255	-	2	12S,16S
Btau_numt218	Bos taurus	346	2408	2747	NC_037341.1	72.254	7.02e-17	18948484	18948825	-	2	16S,ND1
Btau_numt219	Bos taurus	123	2051	2172	NC_037341.1	80.488	1.17e-14	18949032	18949152	-	1	16S
Btau_numt220	Bos taurus	115	15317	15430	NC_037341.1	78.261	5.51e-08	18964070	18964179	-	1	D-loop
Btau_numt221	Bos taurus	59	5572	5629	NC_037341.1	84.746	0.000119	19556538	19556595	-	1	COX1
Btau_numt222	Bos taurus	150	6308	6454	NC_037341.1	77.333	1.97e-12	29829003	29829150	+	1	COX1
Btau_numt223	Bos taurus	110	15320	15428	NC_037341.1	78.182	7.12e-07	39548096	39548201	-	0	-
Btau_numt224	Bos taurus	187	14853	15037	NC_037341.1	75.936	3.27e-15	39549087	39549272	-	1	CYTB
Btau_numt225	Bos taurus	177	14669	14839	NC_037341.1	74.576	1.98e-07	39549787	39549957	-	1	CYTB
Btau_numt226	Bos taurus	241	6357	6597	NC_037342.1	82.988	1.86e-52	5284235	5284474	-	1	COX1
Btau_numt227	Bos taurus	1531	6149	7665	NC_037342.1	74.135	7.35e-166	33195709	33197210	-	2	COX1,COX2
Btau_numt228	Bos taurus	81	6605	6685	NC_037342.1	81.481	7.12e-07	41775778	41775857	+	1	COX1
Btau_numt229	Bos taurus	345	14370	14710	NC_037342.1	75.362	3.18e-35	42909504	42909844	+	1	CYTB
Btau_numt230	Bos taurus	155	15279	15432	NC_037342.1	76.129	3.29e-10	42911073	42911223	+	1	CYTB
Btau_numt231	Bos taurus	94	15081	15174	NC_037342.1	77.66	0.000119	47709480	47709573	-	1	CYTB
Btau_numt232	Bos taurus	190	14481	14666	NC_037342.1	73.684	1.98e-07	47710178	47710364	-	1	CYTB
Btau_numt233	Bos taurus	107	10520	10626	NC_037342.1	77.57	9.21e-06	56630072	56630175	+	1	ND4
Btau_numt234	Bos taurus	204	10661	10863	NC_037342.1	77.941	5.39e-23	56630194	56630388	+	1	ND4
Btau_numt235	Bos taurus	240	10970	11209	NC_037342.1	77.083	1.49e-28	56630774	56631012	+	1	ND4
Btau_numt236	Bos taurus	388	11249	11635	NC_037342.1	73.711	3.2e-30	56631018	56631397	+	1	ND4
Btau_numt237	Bos taurus	89	11662	11750	NC_037342.1	94.382	5.35e-28	56631472	56631559	+	1	ND5
Btau_numt238	Bos taurus	705	11862	12559	NC_037342.1	75.745	1.77e-87	56631640	56632327	+	1	ND5
Btau_numt239	Bos taurus	137	12600	12734	NC_037342.1	78.102	7.07e-12	56632346	56632478	+	1	ND5
Btau_numt240	Bos taurus	449	12816	13264	NC_037342.1	70.601	4.26e-09	56632526	56632946	+	1	ND5
Btau_numt241	Bos taurus	402	13478	13876	NC_037342.1	77.861	8.52e-61	56633151	56633549	+	2	ND5,ND6
Btau_numt242	Bos taurus	870	14003	14862	NC_037342.1	75.862	4.75e-113	56634195	56635046	+	2	ND6,CYTB
Btau_numt243	Bos taurus	104	2024	2127	NC_037342.1	82.692	1.17e-14	68011884	68011986	+	1	16S
Btau_numt244*	Bos taurus	11730	15976	11340	NC_037343.1	88.892	0	817986	829660	-	13	12S,16S,ND1,ND2,COX1,COX2,ATP8,ATP6,COX3,ND3,ND4L,ND4,D-loop
Btau_numt245	Bos taurus	134	15842	15975	NC_037343.1	88.06	3.18e-35	829661	829794	-	1	D-loop
Btau_numt246	Bos taurus	205	11335	11539	NC_037343.1	88.78	1.83e-62	10919928	10920131	-	1	ND4
Btau_numt247	Bos taurus	101	15978	16077	NC_037343.1	84.158	2.53e-16	34799081	34799181	-	1	D-loop
Btau_numt248	Bos taurus	68	15900	15967	NC_037343.1	88.235	7.07e-12	34799195	34799262	-	1	D-loop
Btau_numt249	Bos taurus	105	15976	16079	NC_037343.1	83.81	7.02e-17	38638888	38638992	+	1	D-loop
Btau_numt250	Bos taurus	71	163	230	NC_037343.1	83.099	9.21e-06	70006771	70006841	+	1	12S
Btau_numt251	Bos taurus	335	1124	1457	NC_037344.1	96.418	4.48e-153	5546582	5546915	+	1	16S
Btau_numt252	Bos taurus	71	7494	7564	NC_037344.1	81.69	0.000119	26423806	26423875	+	1	COX2
Btau_numt253	Bos taurus	197	10155	10350	NC_037344.1	74.112	4.26e-09	56655466	56655654	+	2	ND4L,ND4
Btau_numt254	Bos taurus	330	11084	11410	NC_037344.1	75.758	4.11e-34	56657927	56658247	+	1	ND4
Btau_numt255	Bos taurus	599	11542	12128	NC_037344.1	72.955	6.83e-37	56658547	56659110	+	2	ND4,ND5
Btau_numt256	Bos taurus	1366	12398	13746	NC_037344.1	72.694	3.69e-109	56659359	56660685	+	2	ND5,ND6
Btau_numt257	Bos taurus	801	14272	15050	NC_037344.1	72.784	2.39e-56	56661003	56661779	+	1	CYTB
Btau_numt258	Bos taurus	175	15258	15430	NC_037344.1	78.286	4.2e-19	56662301	56662470	+	2	CYTB,D-loop
Btau_numt259	Bos taurus	135	15844	15973	NC_037344.1	74.815	0.000429	56663231	56663364	+	1	D-loop
Btau_numt260*	Bos taurus	70	16336	65	NC_037344.1	81.429	0.000429	56664102	56664171	+	1	D-loop
Btau_numt261	Bos taurus	283	58	333	NC_037344.1	80.919	1.86e-52	56664390	56664672	+	1	12S
Btau_numt262	Bos taurus	371	499	864	NC_037344.1	77.898	3.11e-50	56665036	56665388	+	1	12S
Btau_numt263	Bos taurus	665	986	1638	NC_037344.1	74.286	1.42e-63	56665702	56666349	+	2	12S,16S
Btau_numt264	Bos taurus	939	1693	2599	NC_037344.1	74.334	3.8e-89	56666918	56667823	+	1	16S
Btau_numt265	Bos taurus	66	2689	2754	NC_037344.1	87.879	9.15e-11	56668132	56668197	+	1	ND1
Btau_numt266	Bos taurus	308	3083	3389	NC_037344.1	75.649	2.47e-31	56669070	56669371	+	1	ND1
Btau_numt267	Bos taurus	315	3425	3736	NC_037344.1	74.286	4.17e-24	56670001	56670307	+	1	ND1
Btau_numt268	Bos taurus	126	3758	3880	NC_037344.1	80.159	4.23e-14	56670462	56670585	+	0	-
Btau_numt269	Bos taurus	210	3915	4117	NC_037344.1	72.381	3.31e-05	56670744	56670953	+	1	ND2
Btau_numt270	Bos taurus	142	4953	5094	NC_037344.1	81.69	1.51e-18	73028819	73028945	-	0	-
Btau_numt271	Bos taurus	32	2086	2117	NC_037345.1	100	3.31e-05	5067400	5067431	+	1	16S
Btau_numt272	Bos taurus	101	15976	16072	NC_037345.1	79.208	1.98e-07	27752803	27752903	-	1	D-loop
Btau_numt273	Bos taurus	84	15886	15968	NC_037345.1	80.952	7.12e-07	27752911	27752993	-	1	D-loop
Btau_numt274	Bos taurus	59	13818	13876	NC_037345.1	84.746	3.31e-05	39607935	39607993	+	1	ND6
Btau_numt275	Bos taurus	249	13981	14227	NC_037345.1	75.502	2.51e-21	39608209	39608449	+	2	ND6,CYTB
Btau_numt276	Bos taurus	303	15132	15432	NC_037345.1	72.607	1.17e-14	39610025	39610320	+	1	CYTB
Btau_numt277	Bos taurus	80	4146	4225	NC_037345.1	87.5	3.27e-15	41828736	41828815	-	1	ND2
Btau_numt278	Bos taurus	167	15219	15381	NC_037345.1	74.251	3.31e-05	59201525	59201683	+	1	CYTB
Btau_numt279	Bos taurus	174	15267	15437	NC_037345.1	74.713	7.12e-07	59256340	59256503	+	2	CYTB,D-loop
Btau_numt280	Bos taurus	278	12854	13128	NC_037345.1	72.302	3.29e-10	59319315	59319583	+	1	ND5
Btau_numt281	Bos taurus	361	12835	13187	NC_037345.1	71.745	7.07e-12	59412752	59413098	+	1	ND5
Btau_numt282	Bos taurus	112	12835	12946	NC_037345.1	75.893	0.000429	59762045	59762154	+	1	ND5
Btau_numt283	Bos taurus	112	12835	12946	NC_037345.1	75.893	0.000429	59807938	59808047	+	1	ND5
Btau_numt284	Bos taurus	169	15267	15433	NC_037345.1	75.148	1.98e-07	59849251	59849408	+	2	CYTB,D-loop
Btau_numt285	Bos taurus	530	11603	12113	NC_037345.1	72.83	2.47e-31	59867639	59868149	+	1	ND5
Btau_numt286	Bos taurus	132	4670	4801	NC_037346.1	81.818	3.24e-20	5991750	5991880	-	1	ND2
Btau_numt287	Bos taurus	312	7939	8249	NC_037346.1	81.09	2.37e-61	10734497	10734806	-	2	ATP8,ATP6
Btau_numt288	Bos taurus	210	1877	2085	NC_037347.1	75.238	2.53e-16	6582023	6582230	-	1	16S
Btau_numt289	Bos taurus	212	1561	1769	NC_037347.1	75.943	5.43e-18	6585613	6585819	-	1	16S
Btau_numt290	Bos taurus	86	1412	1495	NC_037347.1	79.07	0.000429	6586107	6586191	-	1	16S
Btau_numt291	Bos taurus	54	972	1025	NC_037347.1	85.185	0.000429	6586573	6586626	-	1	12S
Btau_numt292	Bos taurus	150	473	619	NC_037347.1	78	1.52e-13	6586935	6587080	-	1	12S
Btau_numt293	Bos taurus	128	7835	7960	NC_037347.1	76.562	9.21e-06	8527368	8527488	-	2	ATP8,ATP6
Btau_numt294	Bos taurus	146	7599	7743	NC_037347.1	77.397	1.97e-12	8528431	8528573	-	1	COX2
Btau_numt295	Bos taurus	210	7176	7385	NC_037347.1	75.238	9.08e-16	8528745	8528949	-	1	COX2
Btau_numt296	Bos taurus	282	6866	7147	NC_037347.1	74.823	1.16e-24	8529429	8529706	-	1	COX2
Btau_numt297	Bos taurus	628	5992	6609	NC_037347.1	70.86	2.51e-21	8530223	8530825	-	1	COX1
Btau_numt298	Bos taurus	74	5543	5616	NC_037347.1	81.081	0.000119	8531154	8531225	-	1	COX1
Btau_numt299	Bos taurus	122	5240	5361	NC_037347.1	79.508	7.07e-12	8531402	8531517	-	1	COX1
Btau_numt300	Bos taurus	148	4924	5066	NC_037347.1	81.757	5.39e-23	8532813	8532959	-	1	ND2
Btau_numt301	Bos taurus	65	4413	4477	NC_037347.1	83.077	3.31e-05	8533355	8533419	-	2	ND2,COX1
Btau_numt302	Bos taurus	880	3218	4091	NC_037347.1	74.659	1.06e-89	8533704	8534535	-	2	ND1,ND2
Btau_numt303	Bos taurus	193	19	208	NC_037347.1	78.238	1.5e-23	8536799	8536991	-	1	12S
Btau_numt304	Bos taurus	47	15976	16022	NC_037347.1	89.362	3.31e-05	8538778	8538824	-	1	D-loop
Btau_numt305	Bos taurus	344	15089	15430	NC_037347.1	72.965	7.02e-17	8539279	8539600	-	2	CYTB,D-loop
Btau_numt306	Bos taurus	141	6836	6976	NC_037347.1	81.56	1.94e-22	19873704	19873844	-	1	COX1
Btau_numt307	Bos taurus	71	5109	5179	NC_037347.1	87.324	7.07e-12	51849409	51849479	+	0	-
Btau_numt308	Bos taurus	36	7915	7950	NC_037348.1	94.444	0.000429	13223103	13223138	-	2	ATP8,ATP6
Btau_numt309	Bos taurus	289	9339	9627	NC_037348.1	87.543	4.92e-88	14761903	14762191	-	2	COX3,ND3
Btau_numt310	Bos taurus	101	2151	2250	NC_037348.1	89.109	1.16e-24	33850845	33850945	-	1	16S
Btau_numt311	Bos taurus	1122	12622	13728	NC_037349.1	69.43	6.97e-22	6888237	6889312	-	2	ND5,ND6
Btau_numt312	Bos taurus	232	12399	12620	NC_037349.1	74.138	1.97e-12	6889379	6889607	-	1	ND5
Btau_numt313	Bos taurus	338	11928	12263	NC_037349.1	71.302	1.98e-07	6889884	6890202	-	1	ND5
Btau_numt314	Bos taurus	193	10499	10689	NC_037349.1	74.611	1.18e-09	6892690	6892873	-	1	ND4
Btau_numt315	Bos taurus	417	9768	10175	NC_037349.1	74.82	2.45e-36	6893195	6893592	-	3	ND3,ND4L,ND4
Btau_numt316	Bos taurus	243	9120	9358	NC_037349.1	72.84	9.15e-11	6894558	6894798	-	1	COX3
Btau_numt317	Bos taurus	127	8896	9022	NC_037349.1	77.165	1.53e-08	6895097	6895220	-	1	COX3
Btau_numt318	Bos taurus	217	8506	8719	NC_037349.1	72.811	7.12e-07	6896380	6896589	-	2	ATP6,COX3
Btau_numt319	Bos taurus	677	7300	7961	NC_037349.1	72.526	1.13e-44	6897590	6898249	-	3	COX2,ATP8,ATP6
Btau_numt320	Bos taurus	127	7135	7260	NC_037349.1	76.378	1.98e-07	6898265	6898390	-	1	COX2
Btau_numt321	Bos taurus	629	6467	7089	NC_037349.1	74.245	8.52e-61	6898646	6899259	-	2	COX1,COX2
Btau_numt322	Bos taurus	274	5992	6263	NC_037349.1	77.007	2.47e-31	6899924	6900187	-	1	COX1
Btau_numt323	Bos taurus	1146	11541	12661	NC_037349.1	72.077	1.4e-73	6901370	6902479	-	2	ND4,ND5
Btau_numt324	Bos taurus	120	10470	10589	NC_037349.1	79.167	1.97e-12	6904082	6904201	-	1	ND4
Btau_numt325	Bos taurus	499	9775	10258	NC_037349.1	73.747	1.47e-38	6904400	6904886	-	3	ND3,ND4L,ND4
Btau_numt326	Bos taurus	956	5373	6315	NC_037349.1	70.502	1.47e-38	6913533	6914465	-	1	COX1
Btau_numt327	Bos taurus	48	4964	5011	NC_037349.1	91.667	1.98e-07	6914542	6914589	-	0	-
Btau_numt328	Bos taurus	335	3788	4117	NC_037349.1	73.731	1.94e-22	6915791	6916114	-	1	ND2
Btau_numt329	Bos taurus	91	3683	3773	NC_037349.1	80.22	2.56e-06	6916354	6916438	-	1	ND1
Btau_numt330	Bos taurus	197	3305	3501	NC_037349.1	73.096	2.56e-06	6916762	6916951	-	1	ND1
Btau_numt331	Bos taurus	946	1819	2748	NC_037349.1	71.353	2.44e-41	6919522	6920411	-	2	16S,ND1
Btau_numt332	Bos taurus	299	1205	1495	NC_037349.1	76.589	5.35e-28	6920656	6920930	-	1	16S
Btau_numt333	Bos taurus	537	469	993	NC_037349.1	75.419	6.64e-57	6922163	6922680	-	1	12S
Btau_numt334	Bos taurus	177	163	335	NC_037349.1	76.836	1.17e-14	6922804	6922975	-	1	12S
Btau_numt335	Bos taurus	383	10962	11331	NC_037349.1	72.585	4.2e-19	19625256	19625629	-	1	ND4
Btau_numt336	Bos taurus	321	10454	10768	NC_037349.1	72.274	1.52e-13	19625823	19626136	-	1	ND4
Btau_numt337	Bos taurus	125	10144	10268	NC_037349.1	76.8	1.53e-08	19626760	19626884	-	2	ND4L,ND4
Btau_numt338	Bos taurus	349	9628	9973	NC_037349.1	74.785	2.47e-31	19628829	19629169	-	2	ND3,ND4L
Btau_numt339	Bos taurus	155	9309	9463	NC_037349.1	82.581	6.92e-27	19629583	19629732	-	1	COX3
Btau_numt340	Bos taurus	170	8898	9067	NC_037349.1	75.294	9.15e-11	19629921	19630087	-	1	COX3
Btau_numt341	Bos taurus	676	8065	8724	NC_037349.1	69.97	2.53e-16	19630236	19630897	-	2	ATP6,COX3
Btau_numt342	Bos taurus	768	5923	6680	NC_037349.1	77.734	2.82e-120	47138697	47139442	-	1	COX1
Btau_numt343	Bos taurus	1455	4390	5799	NC_037349.1	73.265	7.88e-116	47139944	47141330	-	2	ND2,COX1
Btau_numt344	Bos taurus	606	3545	4133	NC_037349.1	76.898	2.3e-81	47142936	47143524	-	2	ND1,ND2
Btau_numt345	Bos taurus	1621	1863	3430	NC_037349.1	72.795	1.71e-112	47143875	47145402	-	2	16S,ND1
Btau_numt346	Bos taurus	1383	484	1833	NC_037349.1	74.042	7.77e-126	47145653	47146955	-	2	12S,16S
Btau_numt347	Bos taurus	330	1	323	NC_037349.1	78.485	1.45e-48	47147075	47147398	-	1	12S
Btau_numt348	Bos taurus	136	15841	15975	NC_037349.1	78.676	1.52e-13	47147920	47148053	-	1	D-loop
Btau_numt349	Bos taurus	350	15085	15429	NC_037349.1	74.571	5.35e-28	47148375	47148709	-	2	CYTB,D-loop
Btau_numt350	Bos taurus	463	14395	14852	NC_037349.1	73.218	1.91e-32	47148921	47149369	-	1	CYTB
Btau_numt351	Bos taurus	873	13484	14344	NC_037349.1	74.456	2.29e-86	47149578	47150410	-	3	ND5,ND6,CYTB
Btau_numt352	Bos taurus	165	2341	2505	NC_037351.1	75.758	2.54e-11	3330842	3331003	-	1	16S
Btau_numt353	Bos taurus	158	473	629	NC_037351.1	79.747	2.51e-21	12536104	12536260	+	1	12S
Btau_numt354	Bos taurus	81	1405	1484	NC_037351.1	81.481	2.56e-06	12538399	12538477	+	1	16S
Btau_numt355	Bos taurus	67	1703	1769	NC_037351.1	83.582	9.21e-06	12540533	12540598	+	1	16S
Btau_numt356	Bos taurus	56	1886	1941	NC_037351.1	85.714	0.000119	13629856	13629910	+	1	16S
Btau_numt357	Bos taurus	88	10444	10530	NC_037351.1	85.227	4.23e-14	13764585	13764671	+	1	ND4
Btau_numt358	Bos taurus	437	641	1061	NC_037351.1	77.346	5.13e-58	35993080	35993506	+	1	12S
Btau_numt359	Bos taurus	322	1161	1476	NC_037351.1	78.571	1.45e-48	35993785	35994102	+	1	16S
Btau_numt360	Bos taurus	140	2479	2616	NC_037351.1	83.571	1.5e-23	35994183	35994313	+	1	16S
Btau_numt361	Bos taurus	136	3060	3195	NC_037351.1	78.676	4.23e-14	35994620	35994754	+	1	ND1
Btau_numt362	Bos taurus	633	3264	3869	NC_037351.1	73.618	2.4e-51	35995012	35995638	+	1	ND1
Btau_numt363	Bos taurus	160	3912	4069	NC_037351.1	75	2.56e-06	35995656	35995805	+	1	ND2
Btau_numt364	Bos taurus	62	3551	3612	NC_037351.1	83.871	3.31e-05	36401697	36401758	+	1	ND1
Btau_numt365	Bos taurus	92	9967	10058	NC_037351.1	83.696	1.97e-12	43654241	43654329	-	1	ND4L
Btau_numt366	Bos taurus	2902	7042	9914	NC_037351.1	74.879	0	43654582	43657378	-	6	COX2,ATP8,ATP6,COX3,ND3,ND4L
Btau_numt367	Bos taurus	51	15201	15251	NC_037351.1	88.235	9.21e-06	48386502	48386552	-	1	CYTB
Btau_numt368	Bos taurus	1077	6164	7232	NC_037351.1	76.88	3.44e-159	53207438	53208480	+	2	COX1,COX2
Btau_numt369	Bos taurus	522	7281	7790	NC_037351.1	74.138	5.2e-48	53208755	53209273	+	2	COX2,ATP8
Btau_numt370	Bos taurus	2063	2480	4536	NC_037351.1	83.762	0	61001514	61003566	+	3	16S,ND1,ND2
Btau_numt371	Bos taurus	171	4623	4792	NC_037351.1	79.532	5.39e-23	61003763	61003931	+	1	ND2
Btau_numt372	Bos taurus	70	1481	1550	NC_037353.1	84.286	1.98e-07	21698927	21698995	-	1	16S
Btau_numt373	Bos taurus	153	373	525	NC_037353.1	83.007	4.14e-29	28050749	28050901	+	1	12S
Btau_numt374	Bos taurus	102	2650	2751	NC_037353.1	78.431	9.21e-06	30295588	30295684	-	2	16S,ND1
Btau_numt375	Bos taurus	72	971	1042	NC_037353.1	83.333	7.12e-07	31752087	31752156	+	1	12S
Btau_numt376	Bos taurus	321	1164	1484	NC_037353.1	74.455	1.94e-22	31753314	31753611	+	1	16S
Btau_numt377	Bos taurus	192	1587	1770	NC_037353.1	73.958	2.56e-06	31753975	31754158	+	1	16S
Btau_numt378	Bos taurus	1630	1851	3440	NC_037353.1	70.368	5.13e-58	31754571	31756133	+	2	16S,ND1
Btau_numt379	Bos taurus	408	3521	3921	NC_037353.1	77.206	3.99e-54	31757766	31758163	+	2	ND1,ND2
Btau_numt380	Bos taurus	86	4047	4132	NC_037353.1	79.07	0.000119	31758250	31758334	+	1	ND2
Btau_numt381	Bos taurus	223	4194	4415	NC_037353.1	73.094	4.26e-09	31758428	31758643	+	1	ND2
Btau_numt382	Bos taurus	1088	4768	5822	NC_037353.1	72.61	1.07e-79	31759135	31760199	+	2	ND2,COX1
Btau_numt383	Bos taurus	549	5994	6541	NC_037353.1	71.038	1.17e-19	31761238	31761759	+	1	COX1
Btau_numt384	Bos taurus	158	10092	10249	NC_037353.1	75.316	1.98e-07	33015488	33015635	-	2	ND4L,ND4
Btau_numt385	Bos taurus	295	10125	10417	NC_037354.1	74.576	1.5e-23	5656129	5656415	+	2	ND4L,ND4
Btau_numt386	Bos taurus	140	3486	3625	NC_037354.1	77.143	2.54e-11	16435736	16435874	-	1	ND1
Btau_numt387	Bos taurus	141	5921	6060	NC_037355.1	80.851	3.24e-20	825358	825497	+	1	COX1
Btau_numt388	Bos taurus	98	5746	5843	NC_037355.1	79.592	1.53e-08	825611	825708	+	1	COX1
Btau_numt389	Bos taurus	756	5338	6090	NC_037355.1	86.905	0	27634869	27635621	-	1	COX1
Btau_numt390	Bos taurus	73	5272	5344	NC_037355.1	94.521	9.02e-21	27635769	27635840	-	1	COX1
Btau_numt391	Bos taurus	906	9111	10010	NC_037355.1	74.062	1.76e-92	35355283	35356170	+	3	COX3,ND3,ND4L
Btau_numt392	Bos taurus	370	10128	10496	NC_037355.1	74.054	5.35e-28	35358381	35358733	+	2	ND4L,ND4
Btau_numt393	Bos taurus	881	10505	11377	NC_037355.1	73.553	1.08e-74	35358897	35359736	+	1	ND4
Btau_numt394	Bos taurus	2012	11540	13526	NC_037355.1	73.26	0	35360330	35362285	+	2	ND4,ND5
Btau_numt395	Bos taurus	499	13537	14030	NC_037355.1	77.154	6.5e-72	35363436	35363929	+	2	ND5,ND6
Btau_numt396	Bos taurus	1401	14056	15430	NC_037355.1	73.59	6.01e-127	35364313	35365660	+	3	ND6,CYTB,D-loop
Btau_numt397	Bos taurus	354	15628	15974	NC_037355.1	73.164	1.51e-18	35365796	35366131	+	1	D-loop
Btau_numt398	Bos taurus	93	15976	16067	NC_037355.1	89.247	2.51e-21	35366133	35366223	+	1	D-loop
Btau_numt399	Bos taurus	757	2	748	NC_037355.1	75.297	1.07e-79	35367117	35367823	+	1	12S
Btau_numt400	Bos taurus	337	1165	1495	NC_037355.1	79.822	6.64e-57	35367868	35368195	+	1	16S
Btau_numt401	Bos taurus	244	1538	1781	NC_037355.1	80.738	1.88e-42	35368603	35368838	+	1	16S
Btau_numt402	Bos taurus	778	1836	2601	NC_037355.1	75.707	4.92e-88	35369088	35369818	+	1	16S
Btau_numt403	Bos taurus	432	2641	3066	NC_037355.1	76.157	1.44e-53	35370290	35370719	+	2	16S,ND1
Btau_numt404	Bos taurus	501	3068	3567	NC_037355.1	77.246	5.02e-73	35370909	35371401	+	1	ND1
Btau_numt405	Bos taurus	328	3689	4012	NC_037355.1	82.012	1.41e-68	35372261	35372583	+	2	ND1,ND2
Btau_numt406	Bos taurus	235	4026	4259	NC_037355.1	75.319	1.51e-18	35373008	35373233	+	1	ND2
Btau_numt407	Bos taurus	1332	4352	5657	NC_037355.1	74.324	1.65e-137	35373456	35374741	+	2	ND2,COX1
Btau_numt408	Bos taurus	1370	6239	7597	NC_037355.1	76.715	0	35375676	35377016	+	2	COX1,COX2
Btau_numt409	Bos taurus	228	7593	7818	NC_037355.1	75.877	3.24e-20	35378672	35378893	+	2	COX2,ATP8
Btau_numt410	Bos taurus	129	8560	8688	NC_037355.1	79.07	4.23e-14	35379108	35379236	+	2	ATP6,COX3
Btau_numt411	Bos taurus	111	15320	15429	NC_037355.1	81.081	1.52e-13	38944686	38944795	-	1	D-loop
Btau_numt412	Bos taurus	325	7038	7359	NC_037355.1	72.615	9.08e-16	41831042	41831355	-	1	COX2
Btau_numt413	Bos taurus	218	103	314	NC_037355.1	75.229	9.08e-16	41831591	41831804	-	1	12S
Btau_numt414	Bos taurus	93	15986	16078	NC_037355.1	80.645	1.53e-08	41832550	41832640	-	1	D-loop
Btau_numt415	Bos taurus	86	15891	15975	NC_037355.1	84.884	5.47e-13	41832648	41832733	-	1	D-loop
Btau_numt416	Bos taurus	230	15204	15430	NC_037355.1	74.348	1.52e-13	41835694	41835915	-	2	CYTB,D-loop
Btau_numt417	Bos taurus	361	6101	6452	NC_037355.1	70.36	9.21e-06	41839252	41839608	-	1	COX1
Btau_numt418	Bos taurus	1757	4385	6104	NC_037355.1	70.746	6.45e-77	41839845	41841530	-	2	ND2,COX1
Btau_numt419	Bos taurus	684	3305	3979	NC_037355.1	70.322	1.51e-18	41842193	41842848	-	2	ND1,ND2
Btau_numt420	Bos taurus	189	3059	3247	NC_037355.1	74.603	3.29e-10	41843123	41843304	-	1	ND1
Btau_numt421	Bos taurus	107	2482	2585	NC_037355.1	80.374	3.29e-10	41843769	41843872	-	1	16S
Btau_numt422	Bos taurus	126	7335	7459	NC_037356.1	86.508	1.49e-28	14565176	14565301	-	1	COX2
Btau_numt423	Bos taurus	58	7230	7286	NC_037356.1	86.207	9.21e-06	35020663	35020719	+	1	COX2
Btau_numt424	Bos taurus	59	7687	7744	NC_037357.1	84.746	0.000119	25882850	25882908	-	1	COX2
Btau_numt425	Bos taurus	109	5346	5454	NC_037357.1	77.982	1.98e-07	27407730	27407837	+	1	COX1
Btau_numt426	Bos taurus	6581	9617	16866	NC_037357.1	87.446	0	75132748	75139274	+	7	ND3,ND4L,ND4.ND5,ND6,CYTB,D-loop
Btau_numt427	Bos taurus	193	12990	13181	NC_037357.1	86.01	4.02e-49	108948384	108948576	-	1	ND5
Btau_numt428	Bos taurus	256	19	268	NC_037357.1	77.734	1.91e-32	112806246	112806500	+	1	12S
Btau_numt429	Bos taurus	1004	478	1449	NC_037357.1	74.9	1.72e-107	112831080	112832051	+	2	12S,16S
Btau_numt430	Bos taurus	258	9132	9385	NW_020191282.1	75.581	1.5e-23	365	618	+	1	COX3
Btau_numt431	Bos taurus	645	14184	14820	NW_020191282.1	73.488	2.39e-56	5420	6056	+	1	CYTB
Btau_numt432	Bos taurus	77	14948	15023	NW_020191282.1	83.117	5.51e-08	6184	6259	+	1	CYTB
Btau_numt433	Bos taurus	71	1999	2068	NW_020191282.1	83.099	2.56e-06	8124	8193	-	1	16S
Btau_numt434	Bos taurus	1381	5402	6767	NW_020191282.1	74.222	1.61e-152	19351	20715	+	1	COX1
Btau_numt435	Bos taurus	149	7199	7345	NW_020191282.1	77.852	4.23e-14	21063	21209	+	1	COX2
Btau_numt436	Bos taurus	109	5346	5454	NW_020192292.1	77.982	1.98e-07	1091302	1091409	-	1	COX1
Btau_numt437	Bos taurus	59	7687	7744	NW_020192292.1	84.746	0.000119	2633121	2633179	+	1	COX2

## Sheet: Orcinus orca
NUMT	Species	Length	mt start	mt end	chromosome	Identity (in %)	e-value	genome start	genome end	direction	# genes	genes
Oorc_numt1	Orcinus orca	1136	10167	11298	NW_004438415.1	77.553	0	17783903	17785026	+	2	ND4L,ND4
Oorc_numt2	Orcinus orca	142	2488	2627	NW_004438416.1	82.394	4.72e-23	32863	33000	-	1	16S
Oorc_numt3	Orcinus orca	182	2809	2988	NW_004438416.1	81.319	7.79e-31	1624799	1624978	-	1	ND1
Oorc_numt4	Orcinus orca	1943	880	2810	NW_004438416.1	83.788	0	1625291	1627216	-	3	12S,16S,ND1
Oorc_numt5	Orcinus orca	244	651	894	NW_004438416.1	85.656	1.24e-63	1627835	1628075	-	1	12S
Oorc_numt6	Orcinus orca	71	15770	15840	NW_004438416.1	84.507	1.34e-08	1628076	1628146	-	1	D-loop
Oorc_numt7	Orcinus orca	3434	12060	15472	NW_004438416.1	74.956	0	1628425	1631779	-	4	ND5,ND6,CYTB,D-loop
Oorc_numt8	Orcinus orca	806	11243	12043	NW_004438416.1	76.675	1.92e-116	1632005	1632796	-	2	ND4,ND5
Oorc_numt9	Orcinus orca	502	10589	11087	NW_004438416.1	76.693	3.43e-69	1632804	1633301	-	1	ND4
Oorc_numt10	Orcinus orca	3679	6965	10611	NW_004438416.1	73.471	0	1633553	1637180	-	7	COX2,ATP8,ATP6,COX3,ND3,ND4L,ND4
Oorc_numt11	Orcinus orca	72	826	896	NW_004438416.1	83.333	6.24e-07	5949005	5949075	+	1	12S
Oorc_numt12	Orcinus orca	2222	8248	10458	NW_004438416.1	76.688	0	6547987	6550192	+	5	ATP6,COX3,ND3,ND4L,ND4
Oorc_numt13	Orcinus orca	168	2360	2526	NW_004438416.1	79.167	6.11e-22	14209030	14209196	-	1	16S
Oorc_numt14	Orcinus orca	801	14666	15465	NW_004438416.1	75.905	3.24e-109	34545859	34546654	+	1	CYTB
Oorc_numt15	Orcinus orca	409	15770	16172	NW_004438416.1	78.729	9.59e-65	34546948	34547344	+	1	D-loop
Oorc_numt16	Orcinus orca	783	23	803	NW_004438416.1	79.949	2.35e-155	34547786	34548551	+	1	12S
Oorc_numt17	Orcinus orca	3062	880	3910	NW_004438416.1	81.025	0	34549240	34552230	+	3	12S,16S,ND1
Oorc_numt18	Orcinus orca	545	4039	4576	NW_004438416.1	75.596	9.59e-65	34552329	34552866	+	1	ND2
Oorc_numt19	Orcinus orca	2238	4564	6776	NW_004438416.1	78.686	0	34553209	34555408	+	2	ND2,COX1
Oorc_numt20	Orcinus orca	1532	6759	8274	NW_004438416.1	75.326	0	34555425	34556929	+	4	COX1,COX2,ATP8,ATP6
Oorc_numt21	Orcinus orca	1709	8410	10091	NW_004438416.1	76.068	0	34557027	34558711	+	4	ATP6,COX3,ND3,ND4L
Oorc_numt22	Orcinus orca	66	9229	9294	NW_004438417.1	89.394	1.72e-12	522741	522806	-	1	COX3
Oorc_numt23	Orcinus orca	683	38	717	NW_004438417.1	79.795	2.43e-130	28087908	28088570	-	1	12S
Oorc_numt24	Orcinus orca	429	15772	16192	NW_004438417.1	78.555	1.59e-67	28088784	28089202	-	1	D-loop
Oorc_numt25	Orcinus orca	3169	12373	15521	NW_004438417.1	79.52	0	28089447	28092566	-	4	ND5,ND6,CYTB,D-loop
Oorc_numt26	Orcinus orca	3462	8912	12356	NW_004438417.1	78.192	0	28092820	28096262	-	6	ATP6,COX3,ND3,ND4L,ND4,ND5
Oorc_numt27	Orcinus orca	2314	6637	8928	NW_004438417.1	75.886	0	28096472	28098759	-	5	COX1,COX2,ATP8,ATP6,COX3
Oorc_numt28	Orcinus orca	235	6416	6648	NW_004438417.1	78.723	3.6e-34	28098968	28099202	-	1	COX1
Oorc_numt29	Orcinus orca	292	2281	2569	NW_004438418.1	76.37	6.02e-32	17761184	17761468	-	1	16S
Oorc_numt30	Orcinus orca	224	2428	2649	NW_004438418.1	77.679	2.82e-25	17865483	17865697	-	1	16S
Oorc_numt31	Orcinus orca	268	15770	16032	NW_004438418.1	81.343	2.72e-50	29879964	29880227	+	1	D-loop
Oorc_numt32	Orcinus orca	1157	64	1208	NW_004438418.1	79.516	0	29880802	29881935	+	2	12S,16S
Oorc_numt33	Orcinus orca	326	1216	1540	NW_004438418.1	85.583	9.26e-90	29882760	29883084	+	1	16S
Oorc_numt34	Orcinus orca	348	1522	1867	NW_004438418.1	77.874	4.56e-48	29883294	29883627	+	1	16S
Oorc_numt35	Orcinus orca	1115	1837	2941	NW_004438418.1	82.422	0	29883630	29884730	+	2	16S,ND1
Oorc_numt36	Orcinus orca	1713	2994	4696	NW_004438418.1	76.824	0	29885297	29886984	+	2	ND1,ND2
Oorc_numt37	Orcinus orca	1464	12084	13538	NW_004438419.1	77.869	0	13623	15063	+	1	ND5
Oorc_numt38	Orcinus orca	1733	13539	15267	NW_004438419.1	80.323	0	15264	16985	+	3	ND5,ND6,CYTB
Oorc_numt39	Orcinus orca	100	15308	15407	NW_004438419.1	89	1.02e-24	30001	30100	+	1	CYTB
Oorc_numt40	Orcinus orca	441	15755	16190	NW_004438419.1	82.766	1.52e-102	30409	30843	+	1	D-loop
Oorc_numt41	Orcinus orca	3011	1	2988	NW_004438419.1	85.055	0	31041	34035	+	3	12S,16S,ND1
Oorc_numt42	Orcinus orca	249	11585	11828	NW_004438420.1	75.904	4.72e-23	6010042	6010285	-	2	ND4,ND5
Oorc_numt43	Orcinus orca	232	11912	12143	NW_004438420.1	77.155	4.69e-28	17819263	17819494	-	1	ND5
Oorc_numt44	Orcinus orca	998	9700	10696	NW_004438421.1	75.251	3.17e-124	5472650	5473626	+	3	ND3,ND4L,ND4
Oorc_numt45	Orcinus orca	1527	10844	12356	NW_004438421.1	78.978	0	5473960	5475475	+	2	ND4,ND5
Oorc_numt46	Orcinus orca	532	12417	12946	NW_004438421.1	77.256	3.38e-79	5475899	5476424	+	1	ND5
Oorc_numt47	Orcinus orca	271	12988	13251	NW_004438421.1	73.432	3.7e-14	5476437	5476700	+	1	ND5
Oorc_numt48	Orcinus orca	480	13347	13823	NW_004438421.1	75.833	3.47e-59	5476822	5477298	+	2	ND5,ND6
Oorc_numt49	Orcinus orca	677	13832	14505	NW_004438421.1	78.73	8.87e-120	5477548	5478214	+	2	ND6,CYTB
Oorc_numt50	Orcinus orca	212	14552	14762	NW_004438421.1	80.66	7.74e-36	5478228	5478437	+	1	CYTB
Oorc_numt51	Orcinus orca	500	2050	2537	NW_004438421.1	72.8	1.3e-28	16663421	16663897	+	1	16S
Oorc_numt52	Orcinus orca	874	4233	5102	NW_004438421.1	79.405	2.3e-170	17934286	17935154	-	1	ND2
Oorc_numt53	Orcinus orca	377	3829	4203	NW_004438421.1	73.74	7.79e-31	17935154	17935528	-	1	ND2
Oorc_numt54	Orcinus orca	1783	2069	3842	NW_004438421.1	80.482	0	17935736	17937477	-	2	16S,ND1
Oorc_numt55	Orcinus orca	2096	1	2085	NW_004438421.1	83.731	0	17937682	17939751	-	2	12S,16S
Oorc_numt56	Orcinus orca	339	15770	16105	NW_004438421.1	82.006	1.23e-68	17940076	17940398	-	1	D-loop
Oorc_numt57	Orcinus orca	931	14546	15472	NW_004438421.1	79.914	0	17940682	17941605	-	2	CYTB,D-loop
Oorc_numt58	Orcinus orca	85	11079	11163	NW_004438421.1	83.529	2.23e-11	26119876	26119960	+	1	ND4
Oorc_numt59	Orcinus orca	1048	5839	6884	NW_004438421.1	81.298	0	31428247	31429291	-	1	COX1
Oorc_numt60	Orcinus orca	644	5211	5854	NW_004438421.1	83.54	2.97e-169	31429519	31430162	-	1	COX1
Oorc_numt61	Orcinus orca	2951	2303	5227	NW_004438421.1	81.599	0	31430879	31433801	-	3	16S,ND1,ND2
Oorc_numt62	Orcinus orca	1783	2579	4328	NW_004438422.1	73.696	3.82e-173	8011508	8013239	-	3	16S,ND1,ND2
Oorc_numt63	Orcinus orca	117	2428	2544	NW_004438422.1	77.778	1.74e-07	29671652	29671763	+	1	16S
Oorc_numt64	Orcinus orca	76	2554	2627	NW_004438422.1	82.895	1.74e-07	29671788	29671863	+	1	16S
Oorc_numt65	Orcinus orca	93	15613	15705	NW_004438424.1	88.172	7.9e-21	2705250	2705342	+	1	D-loop
Oorc_numt66	Orcinus orca	49	2068	2116	NW_004438424.1	87.755	0.000104	5162537	5162585	-	1	16S
Oorc_numt67	Orcinus orca	179	15032	15209	NW_004438424.1	76.536	7.96e-16	7215407	7215582	+	1	CYTB
Oorc_numt68	Orcinus orca	785	6332	7105	NW_004438424.1	72.102	1.27e-48	10517950	10518709	-	2	COX1,COX2
Oorc_numt69	Orcinus orca	1623	4716	6318	NW_004438424.1	72.705	5.19e-137	10519071	10520664	-	2	ND2,COX1
Oorc_numt70	Orcinus orca	992	4065	5039	NW_004438424.1	70.262	7.74e-36	10520965	10521933	-	1	ND2
Oorc_numt71	Orcinus orca	1651	2281	3913	NW_004438424.1	72.623	5.23e-132	10522051	10523650	-	2	16S,ND1
Oorc_numt72	Orcinus orca	255	14979	15231	NW_004438425.1	87.451	9.46e-75	4812710	4812962	-	1	CYTB
Oorc_numt73	Orcinus orca	105	12675	12778	NW_004438425.1	80	2.88e-10	4812959	4813062	-	1	ND5
Oorc_numt74	Orcinus orca	338	15770	16105	NW_004438425.1	84.615	2e-86	17373470	17373801	-	1	D-loop
Oorc_numt75	Orcinus orca	4551	10963	15473	NW_004438425.1	77.434	0	17374079	17378577	-	5	ND4,ND5,ND6,CYTB,D-loop
Oorc_numt76	Orcinus orca	92	7528	7619	NW_004438426.1	83.696	1.33e-13	5631867	5631958	-	1	COX2
Oorc_numt77	Orcinus orca	246	2901	3145	NW_004438427.1	72.764	8.02e-11	7954483	7954723	+	1	ND1
Oorc_numt78	Orcinus orca	1249	2281	3513	NW_004438427.1	72.218	3.33e-89	7954788	7956002	+	2	16S,ND1
Oorc_numt79	Orcinus orca	1122	6334	7445	NW_004438427.1	70.945	7.52e-56	7961130	7962219	-	2	COX1,COX2
Oorc_numt80	Orcinus orca	2310	4065	6339	NW_004438427.1	71.082	6.72e-136	7962560	7964825	-	2	ND2,COX1
Oorc_numt81	Orcinus orca	1657	2281	3913	NW_004438427.1	72.239	1.49e-117	7964943	7966537	-	2	16S,ND1
Oorc_numt82	Orcinus orca	3236	13151	16373	NW_004438427.1	91.038	0	15045361	15048591	+	4	ND5,ND6,CYTB,D-loop
Oorc_numt83	Orcinus orca	2182	1	2180	NW_004438427.1	95.83	0	15048601	15050776	+	2	12S,16S
Oorc_numt84	Orcinus orca	987	4679	5663	NW_004438428.1	88.754	0	162697	163678	+	2	ND2,COX1
Oorc_numt85	Orcinus orca	2747	5733	8476	NW_004438428.1	86.058	0	163676	166411	+	4	COX1,COX2,ATP8,ATP6
Oorc_numt86	Orcinus orca	130	10723	10852	NW_004438429.1	74.615	0.000104	171611	171740	+	1	ND4
Oorc_numt87	Orcinus orca	118	11155	11271	NW_004438429.1	77.966	1.34e-08	171960	172074	+	1	ND4
Oorc_numt88	Orcinus orca	357	13846	14198	NW_004438429.1	72.549	4.76e-18	173251	173596	+	2	ND6,CYTB
Oorc_numt89	Orcinus orca	109	14189	14295	NW_004438429.1	77.982	2.24e-06	173953	174057	+	1	CYTB
Oorc_numt90	Orcinus orca	538	14626	15152	NW_004438429.1	70.26	1.33e-13	174455	174981	+	1	CYTB
Oorc_numt91	Orcinus orca	307	7340	7644	NW_004438429.1	72.313	4.79e-13	18669740	18670036	-	1	COX2
Oorc_numt92	Orcinus orca	83	7272	7354	NW_004438429.1	79.518	2.9e-05	18676902	18676984	-	1	COX2
Oorc_numt93	Orcinus orca	615	6527	7139	NW_004438429.1	73.333	2.72e-50	18677083	18677679	-	2	COX1,COX2
Oorc_numt94	Orcinus orca	654	5865	6516	NW_004438429.1	74.159	5.77e-62	18678061	18678690	-	1	COX1
Oorc_numt95	Orcinus orca	1827	4065	5856	NW_004438429.1	71.757	1.49e-117	18679164	18680934	-	2	ND2,COX1
Oorc_numt96	Orcinus orca	84	3863	3945	NW_004438429.1	79.762	2.9e-05	18681019	18681102	-	1	ND2
Oorc_numt97	Orcinus orca	126	3702	3827	NW_004438429.1	83.333	7.9e-21	18690618	18690738	-	1	ND1
Oorc_numt98	Orcinus orca	1690	1856	3527	NW_004438429.1	75.858	0	18692250	18693881	-	2	16S,ND1
Oorc_numt99	Orcinus orca	657	1184	1830	NW_004438429.1	79.148	6.91e-116	18694101	18694738	-	1	16S
Oorc_numt100	Orcinus orca	103	993	1094	NW_004438429.1	80.583	1.04e-09	18697617	18697715	-	1	12S
Oorc_numt101	Orcinus orca	40	4416	4455	NW_004438430.1	95	8.07e-06	17110169	17110207	+	1	ND2
Oorc_numt102	Orcinus orca	268	15016	15282	NW_004438431.1	82.463	2.09e-56	8001647	8001910	+	1	CYTB
Oorc_numt103	Orcinus orca	264	3137	3400	NW_004438431.1	80.303	9.87e-45	13525887	13526140	-	1	ND1
Oorc_numt104	Orcinus orca	719	23	737	NW_004438431.1	83.171	0	15720103	15720813	-	1	12S
Oorc_numt105	Orcinus orca	337	15770	16105	NW_004438431.1	86.944	3.28e-99	15721159	15721489	-	1	D-loop
Oorc_numt106	Orcinus orca	1420	14055	15472	NW_004438431.1	79.577	0	15721776	15723181	-	3	ND6,CYTB,D-loop
Oorc_numt107	Orcinus orca	1646	2542	4179	NW_004438434.1	80.073	0	1657976	1659588	-	3	16S,ND1,ND2
Oorc_numt108	Orcinus orca	224	2428	2649	NW_004438434.1	76.786	4.72e-23	2451417	2451635	-	1	16S
Oorc_numt109	Orcinus orca	382	5315	5691	NW_004438434.1	73.298	2.18e-26	2494524	2494899	+	1	COX1
Oorc_numt110	Orcinus orca	149	7297	7445	NW_004438434.1	73.826	2.9e-05	2495006	2495154	+	1	COX2
Oorc_numt111	Orcinus orca	93	7528	7620	NW_004438434.1	79.57	6.24e-07	2495229	2495320	+	1	COX2
Oorc_numt112	Orcinus orca	159	9288	9446	NW_004438434.1	77.358	2.86e-15	12385786	12385943	+	1	COX3
Oorc_numt113	Orcinus orca	223	11573	11791	NW_004438435.1	81.166	3.57e-39	1175397	1175615	-	2	ND4,ND5
Oorc_numt114	Orcinus orca	545	6140	6669	NW_004438435.1	75.413	2.08e-61	7351397	7351937	-	1	COX1
Oorc_numt115	Orcinus orca	785	14713	15474	NW_004438435.1	76.815	5.38e-112	7894832	7895609	-	2	CYTB,D-loop
Oorc_numt116	Orcinus orca	4668	10071	14718	NW_004438435.1	77.828	0	7895828	7900370	-	5	ND4L,ND4,ND5,ND6,CYTB
Oorc_numt117	Orcinus orca	876	9186	10061	NW_004438435.1	80.023	1.05e-178	7900710	7901572	-	3	COX3,ND3,ND4L
Oorc_numt118	Orcinus orca	832	8912	9739	NW_004438436.1	79.447	1.8e-161	17105747	17106570	-	2	COX3,ND3
Oorc_numt119	Orcinus orca	1105	7837	8928	NW_004438436.1	74.027	4.16e-113	17106771	17107853	-	3	ATP8,ATP6,COX3
Oorc_numt120	Orcinus orca	171	5792	5961	NW_004438436.1	78.947	6.11e-22	17107894	17108063	-	1	COX1
Oorc_numt121	Orcinus orca	2623	13752	16361	NW_004438437.1	83.492	0	15557924	15560529	+	3	ND6,CYTB,D-loop
Oorc_numt122	Orcinus orca	13917	1	13881	NW_004438437.1	84.853	0	15560552	15574412	+	14	12S,16S,ND1,ND2,COX1,COX2,ATP8,ATP6,COX3,ND3,ND4L,ND4,ND5,ND6
Oorc_numt123	Orcinus orca	2079	13431	15465	NW_004438438.1	75.228	0	3384968	3386985	+	3	ND5,ND6,CYTB
Oorc_numt124	Orcinus orca	409	15770	16172	NW_004438438.1	77.262	9.73e-55	3387323	3387720	+	1	D-loop
Oorc_numt125	Orcinus orca	6857	23	6801	NW_004438438.1	78.766	0	3388108	3394807	+	5	12S,16S,ND1,ND2,COX1
Oorc_numt126	Orcinus orca	240	2265	2503	NW_004438438.1	90.833	4.34e-83	6862676	6862913	-	1	16S
Oorc_numt127	Orcinus orca	2007	155	2137	NW_004438440.1	78.874	0	6251521	6253466	+	2	12S,16S
Oorc_numt128	Orcinus orca	754	2217	2965	NW_004438440.1	79.841	1.84e-146	6253530	6254264	+	2	16S,ND1
Oorc_numt129	Orcinus orca	354	11772	12109	NW_004438441.1	75.424	6.02e-32	751238	751581	+	1	ND5
Oorc_numt130	Orcinus orca	382	15005	15385	NW_004438441.1	86.126	6.96e-111	3499229	3499610	-	1	CYTB
Oorc_numt131	Orcinus orca	1117	8893	10007	NW_004438443.1	77.708	0	9810613	9811713	-	3	COX3,ND3,ND4L
Oorc_numt132	Orcinus orca	735	8156	8884	NW_004438443.1	74.15	9.46e-75	9811945	9812670	-	2	ATP6,COX3
Oorc_numt133	Orcinus orca	1003	7149	8141	NW_004438443.1	76.77	8.51e-150	9813032	9814020	-	3	COX2,ATP8,ATP6
Oorc_numt134	Orcinus orca	987	6157	7138	NW_004438443.1	78.723	2.27e-180	9814251	9815223	-	2	COX1,COX2
Oorc_numt135	Orcinus orca	123	7709	7831	NW_004438444.1	82.114	1.32e-18	3668079	3668199	+	2	COX2,ATP8
Oorc_numt136	Orcinus orca	427	4087	4504	NW_004438445.1	73.068	3.63e-29	16879153	16879574	-	1	ND2
Oorc_numt137	Orcinus orca	64	1008	1069	NW_004438446.1	85.938	6.24e-07	181917	181979	+	1	12S
Oorc_numt138	Orcinus orca	210	15896	16102	NW_004438446.1	77.143	7.9e-21	4908955	4909155	+	1	D-loop
Oorc_numt139	Orcinus orca	358	1	347	NW_004438446.1	76.257	3.57e-39	4910027	4910376	+	1	12S
Oorc_numt140	Orcinus orca	2380	441	2778	NW_004438446.1	73.529	0	4910683	4912910	+	3	12S,16S,ND1
Oorc_numt141	Orcinus orca	464	3012	3468	NW_004438446.1	75.862	4.53e-53	4913869	4914320	+	1	ND1
Oorc_numt142	Orcinus orca	805	3725	4504	NW_004438446.1	71.553	2.76e-40	4915241	4916024	+	1	ND2
Oorc_numt143	Orcinus orca	478	4976	5448	NW_004438446.1	78.243	3.4e-74	4916436	4916899	+	2	ND2,COX1
Oorc_numt144	Orcinus orca	663	12439	13099	NW_004438446.1	83.861	6.35e-176	9498988	9499647	+	1	ND5
Oorc_numt145	Orcinus orca	3222	13161	16360	NW_004438446.1	82.433	0	9499661	9502835	+	4	ND5,ND6,CYTB,D-loop
Oorc_numt146	Orcinus orca	2029	1	2023	NW_004438446.1	89.798	0	9502859	9504877	+	2	12S,16S
Oorc_numt147	Orcinus orca	12845	3237	16039	NW_004438446.1	91.591	0	12417459	12430269	-	14	ND1,ND2,COX1,COX2,ATP8,ATP6,COX3,ND3,ND4L,ND4,ND5,ND6,CYTB,D-loop
Oorc_numt148	Orcinus orca	188	442	626	NW_004438447.1	73.936	1.34e-08	933470	933654	-	1	12S
Oorc_numt149	Orcinus orca	572	8388	8955	NW_004438447.1	73.077	7.68e-41	7263810	7264358	+	2	ATP6,COX3
Oorc_numt150	Orcinus orca	88	6665	6752	NW_004438447.1	84.091	4.79e-13	13567329	13567416	-	1	COX1
Oorc_numt151	Orcinus orca	106	6555	6660	NW_004438447.1	79.245	1.34e-08	13567454	13567556	-	1	COX1
Oorc_numt152	Orcinus orca	136	6685	6819	NW_004438449.1	78.676	3.7e-14	14192234	14192369	+	1	COX1
Oorc_numt153	Orcinus orca	1388	1	1385	NW_004438452.1	97.983	0	12640317	12641703	-	2	12S,16S
Oorc_numt154	Orcinus orca	267	16107	16373	NW_004438452.1	97.004	1.47e-122	12641713	12641979	-	1	D-loop
Oorc_numt155	Orcinus orca	389	2966	3354	NW_004438452.1	94.602	1.07e-168	12649593	12649981	-	1	ND1
Oorc_numt156	Orcinus orca	5385	10696	16076	NW_004438452.1	95.042	0	12653418	12658796	-	5	ND4,ND5,ND6,CYTB,D-loop
Oorc_numt157	Orcinus orca	286	15130	15411	NW_004438453.1	73.776	1.03e-14	7555851	7556117	+	1	CYTB
Oorc_numt158	Orcinus orca	186	15847	16030	NW_004438453.1	80.645	3.63e-29	7556514	7556696	+	1	D-loop
Oorc_numt159	Orcinus orca	193	19	209	NW_004438453.1	77.72	6.11e-22	7557215	7557405	+	1	12S
Oorc_numt160	Orcinus orca	1226	389	1583	NW_004438453.1	72.757	2.02e-81	7557626	7558772	+	2	12S,16S
Oorc_numt161	Orcinus orca	518	1610	2118	NW_004438453.1	78.571	7.26e-81	7558850	7559342	+	1	16S
Oorc_numt162	Orcinus orca	1833	2122	3942	NW_004438453.1	73.377	3.02e-159	7559573	7561298	+	3	16S,ND1,ND2
Oorc_numt163	Orcinus orca	429	4976	5399	NW_004438453.1	80.42	1.57e-77	7562828	7563232	+	2	ND2,COX1
Oorc_numt164	Orcinus orca	81	5561	5640	NW_004438453.1	82.716	1.34e-08	7563394	7563474	+	1	COX1
Oorc_numt165	Orcinus orca	380	5724	6094	NW_004438453.1	74.474	6.02e-32	7563522	7563893	+	1	COX1
Oorc_numt166	Orcinus orca	1733	6137	7844	NW_004438453.1	72.245	1.89e-126	7564300	7565977	+	3	COX1,COX2,ATP8
Oorc_numt167	Orcinus orca	121	8570	8690	NW_004438453.1	80.992	7.96e-16	7567059	7567178	+	2	ATP6,COX3
Oorc_numt168	Orcinus orca	422	4462	4878	NW_004438454.1	79.384	1.22e-73	500204	500618	-	1	ND2
Oorc_numt169	Orcinus orca	162	4311	4470	NW_004438454.1	77.16	1.03e-14	500634	500794	-	1	ND2
Oorc_numt170	Orcinus orca	2200	2107	4298	NW_004438454.1	82.5	0	506827	509012	-	3	16S,ND1,ND2
Oorc_numt171	Orcinus orca	2035	94	2118	NW_004438454.1	84.373	0	509222	511232	-	2	12S,16S
Oorc_numt172	Orcinus orca	108	1	106	NW_004438454.1	83.333	2.21e-16	511446	511552	-	1	12S
Oorc_numt173	Orcinus orca	344	15770	16105	NW_004438454.1	79.942	9.66e-60	511826	512163	-	1	D-loop
Oorc_numt174	Orcinus orca	1271	14206	15472	NW_004438454.1	79.544	0	512452	513704	-	2	CYTB,D-loop
Oorc_numt175	Orcinus orca	2316	11912	14216	NW_004438454.1	78.8	0	513731	516019	-	3	ND5,ND6,CYTB
Oorc_numt176	Orcinus orca	595	8230	8821	NW_004438454.1	74.454	5.77e-62	7437786	7438374	+	2	ATP6,COX3
Oorc_numt177	Orcinus orca	1619	9569	11173	NW_004438454.1	71.896	3.24e-109	7438417	7439979	+	3	ND3,ND4L,ND4
Oorc_numt178	Orcinus orca	246	2281	2526	NW_004438455.1	78.049	3.6e-34	678821	679066	-	1	16S
Oorc_numt179	Orcinus orca	5681	9007	14650	NW_004438457.1	82.679	0	9140955	9146600	-	8	ATP6,COX3,ND3,ND4L,ND4,ND5,ND6,CYTB
Oorc_numt180	Orcinus orca	497	15865	16358	NW_004438458.1	86.117	6.62e-146	2869542	2870031	+	1	D-loop
Oorc_numt181	Orcinus orca	2199	1	2188	NW_004438458.1	88.859	0	2870057	2872240	+	2	12S,16S
Oorc_numt182	Orcinus orca	1655	2229	3877	NW_004438458.1	85.076	0	2872245	2873863	+	2	16S,ND1
Oorc_numt183	Orcinus orca	4473	3940	8377	NW_004438458.1	82.562	0	2873863	2878249	+	5	ND2,COX1,COX2,ATP8,ATP6
Oorc_numt184	Orcinus orca	1857	8410	10265	NW_004438458.1	82.337	0	2878246	2880060	+	5	ATP6,COX3,ND3,ND4L,ND4
Oorc_numt185	Orcinus orca	2845	10305	13144	NW_004438458.1	82.32	0	2881415	2884220	+	2	ND4,ND5
Oorc_numt186	Orcinus orca	1707	11303	13000	NW_004438458.1	78.5	0	9633935	9635630	+	2	ND4,ND5
Oorc_numt187	Orcinus orca	64	8382	8445	NW_004438459.1	82.812	0.000104	10897654	10897717	-	1	ATP6
Oorc_numt188	Orcinus orca	1657	2281	3913	NW_004438461.1	71.635	4.22e-103	61750	63352	+	2	16S,ND1
Oorc_numt189	Orcinus orca	2312	4065	6340	NW_004438461.1	70.891	4.07e-128	63471	65737	+	2	ND2,COX1
Oorc_numt190	Orcinus orca	1036	6326	7345	NW_004438461.1	71.429	2.71e-55	66054	67054	+	2	COX1,COX2
Oorc_numt191	Orcinus orca	141	7501	7641	NW_004438461.1	75.177	6.24e-07	67416	67555	+	1	COX2
Oorc_numt192	Orcinus orca	1025	7691	8690	NW_004438461.1	70.049	2.8e-30	7080029	7081024	-	4	COX2,ATP8,ATP6,COX3
Oorc_numt193	Orcinus orca	66	13607	13672	NW_004438463.1	84.848	1.74e-07	12169630	12169695	+	2	ND5,ND6
Oorc_numt194	Orcinus orca	277	15831	16105	NW_004438464.1	80.866	2.72e-50	8040092	8040360	+	1	D-loop
Oorc_numt195	Orcinus orca	1087	1	1074	NW_004438464.1	78.933	0	8040811	8041846	+	1	12S
Oorc_numt196	Orcinus orca	1921	1060	2961	NW_004438464.1	81.104	0	8048708	8050587	+	2	16S,ND1
Oorc_numt197	Orcinus orca	1139	3435	4569	NW_004438464.1	76.646	1.38e-167	8050594	8051703	+	2	ND1,ND2
Oorc_numt198	Orcinus orca	127	4622	4747	NW_004438464.1	77.165	3.73e-09	8051735	8051860	+	1	ND2
Oorc_numt199	Orcinus orca	3109	4744	7830	NW_004438464.1	77.999	0	8057563	8060600	+	4	ND2,COX1,COX2,ATP8
Oorc_numt200	Orcinus orca	7563	6239	13743	NW_004438465.1	76.345	0	9994325	10001776	+	10	COX1,COX2,ATP8,ATP6,COX3,ND3,ND4L,ND4,ND5,ND6
Oorc_numt201	Orcinus orca	689	4541	5219	NW_004438466.1	80.697	1.43e-142	2664935	2665611	+	1	ND2
Oorc_numt202	Orcinus orca	3075	8873	11901	NW_004438466.1	76.293	0	2665605	2668635	+	6	ATP6,COX3,ND3,ND4L,ND4,ND5
Oorc_numt203	Orcinus orca	3555	11939	15472	NW_004438466.1	77.046	0	2668888	2672397	+	4	ND5,ND6,CYTB,D-loop
Oorc_numt204	Orcinus orca	249	15860	16105	NW_004438466.1	84.739	9.66e-60	2672708	2672950	+	1	D-loop
Oorc_numt205	Orcinus orca	3884	1	3854	NW_004438466.1	81.849	0	2673269	2677088	+	3	12S,16S,ND1
Oorc_numt206	Orcinus orca	193	3069	3260	NW_004438466.1	75.648	1.33e-13	11561682	11561865	-	1	ND1
Oorc_numt207	Orcinus orca	84	6236	6318	NW_004438467.1	90.476	2.84e-20	14169574	14169657	+	1	COX1
Oorc_numt208	Orcinus orca	220	15253	15472	NW_004438469.1	81.364	7.68e-41	3402444	3402662	+	2	CYTB,D-loop
Oorc_numt209	Orcinus orca	434	13858	14290	NW_004438469.1	73.272	6.02e-32	4497167	4497590	+	2	ND6,CYTB
Oorc_numt210	Orcinus orca	830	14624	15450	NW_004438469.1	73.012	2.65e-70	4498234	4499048	+	1	CYTB
Oorc_numt211	Orcinus orca	159	15875	16029	NW_004438469.1	79.245	1.32e-18	4499511	4499665	+	1	D-loop
Oorc_numt212	Orcinus orca	674	3	669	NW_004438469.1	75.964	5.57e-87	4500213	4500876	+	1	12S
Oorc_numt213	Orcinus orca	83	717	799	NW_004438469.1	79.518	2.9e-05	4500907	4500989	+	1	12S
Oorc_numt214	Orcinus orca	1215	1016	2211	NW_004438469.1	76.049	1.82e-156	4501116	4502274	+	2	12S,16S
Oorc_numt215	Orcinus orca	1616	2237	3836	NW_004438469.1	73.329	3.99e-143	4509093	4510638	+	2	16S,ND1
Oorc_numt216	Orcinus orca	106	3864	3966	NW_004438469.1	79.245	1.34e-08	4510641	4510745	+	1	ND2
Oorc_numt217	Orcinus orca	548	4688	5228	NW_004438469.1	75.547	4.46e-63	4515988	4516522	+	1	ND2
Oorc_numt218	Orcinus orca	610	5246	5850	NW_004438469.1	73.115	5.9e-47	4517048	4517639	+	1	COX1
Oorc_numt219	Orcinus orca	1516	5949	7445	NW_004438469.1	71.702	9.26e-90	4517959	4519404	+	2	COX1,COX2
Oorc_numt220	Orcinus orca	115	7501	7614	NW_004438469.1	75.652	0.000376	4519441	4519554	+	1	COX2
Oorc_numt221	Orcinus orca	63	1877	1939	NW_004438470.1	84.127	8.07e-06	2550822	2550884	-	1	16S
Oorc_numt222	Orcinus orca	265	4867	5130	NW_004438470.1	86.038	2.05e-71	9489649	9489908	-	1	ND2
Oorc_numt223	Orcinus orca	172	2281	2452	NW_004438473.1	75	8.02e-11	7959596	7959766	-	1	16S
Oorc_numt224	Orcinus orca	366	3085	3448	NW_004438473.1	71.038	2.23e-11	12917829	12918186	-	1	ND1
Oorc_numt225	Orcinus orca	235	2288	2521	NW_004438474.1	76.596	7.85e-26	4328281	4328515	-	1	16S
Oorc_numt226	Orcinus orca	524	4422	4941	NW_004438474.1	84.351	2.4e-140	7403356	7403877	+	1	ND2
Oorc_numt227	Orcinus orca	1850	1614	3456	NW_004438476.1	83.027	0	1964563	1966397	+	2	16S,ND1
Oorc_numt228	Orcinus orca	1049	14438	15466	NW_004438476.1	77.407	1.08e-163	1966430	1967456	+	2	CYTB,D-loop
Oorc_numt229	Orcinus orca	338	15770	16105	NW_004438476.1	82.544	1.58e-72	1967746	1968070	+	1	D-loop
Oorc_numt230	Orcinus orca	1455	1	1441	NW_004438476.1	81.787	0	1968387	1969828	+	2	12S,16S
Oorc_numt231	Orcinus orca	10811	993	11740	NW_004438476.1	78.032	0	3936420	3947048	-	12	12S,16S,ND1,ND2,COX1,COX2,ATP8,ATP6,COX3,ND3,ND4L,ND4
Oorc_numt232	Orcinus orca	1934	1	1913	NW_004438478.1	79.007	0	1466997	1468861	-	2	12S,16S
Oorc_numt233	Orcinus orca	396	14077	14469	NW_004438478.1	72.727	7.85e-26	6072641	6073033	+	2	ND6,CYTB
Oorc_numt234	Orcinus orca	279	12693	12970	NW_004438478.1	73.118	2.86e-15	6161851	6162123	-	1	ND5
Oorc_numt235	Orcinus orca	935	11765	12687	NW_004438478.1	74.332	1.96e-101	6162356	6163283	-	1	ND5
Oorc_numt236	Orcinus orca	1134	87	1208	NW_004438478.1	78.042	0	6393860	6394971	+	2	12S,16S
Oorc_numt237	Orcinus orca	349	1216	1563	NW_004438478.1	83.381	3.35e-84	6395206	6395553	+	1	16S
Oorc_numt238	Orcinus orca	567	1553	2118	NW_004438478.1	83.422	5.16e-142	6395915	6396468	+	1	16S
Oorc_numt239	Orcinus orca	707	2112	2812	NW_004438478.1	81.33	1.09e-153	6396611	6397300	+	2	16S,ND1
Oorc_numt240	Orcinus orca	930	8380	9301	NW_004438479.1	74.301	7.06e-101	7311312	7312232	+	2	ATP6,COX3
Oorc_numt241	Orcinus orca	1955	9701	11627	NW_004438479.1	70.639	9.19e-95	7312680	7314582	+	3	ND3,ND4L,ND4
Oorc_numt242	Orcinus orca	202	2428	2627	NW_004438481.1	77.228	1.32e-18	14946496	14946684	+	1	16S
Oorc_numt243	Orcinus orca	72	1930	2001	NW_004438482.1	83.333	2.24e-06	9762760	9762827	-	1	16S
Oorc_numt244	Orcinus orca	1826	1803	3612	NW_004438483.1	79.628	0	5513970	5515758	+	2	16S,ND1
Oorc_numt245	Orcinus orca	3589	4021	7576	NW_004438483.1	77.57	0	5515891	5519399	+	3	ND2,COX1,COX2
Oorc_numt246	Orcinus orca	4143	7626	11731	NW_004438483.1	74.825	0	5519423	5523467	+	7	COX2,ATP8,ATP6,COX3,ND3,ND4L,ND4
Oorc_numt247	Orcinus orca	279	11723	11995	NW_004438483.1	77.419	3.6e-34	5523785	5524057	+	1	ND5
Oorc_numt248	Orcinus orca	156	768	922	NW_004438483.1	87.179	9.94e-40	6043491	6043644	-	1	12S
Oorc_numt249	Orcinus orca	228	6907	7134	NW_004438483.1	78.947	1.29e-33	6056836	6057061	+	2	COX1,COX2
Oorc_numt250	Orcinus orca	951	14191	15140	NW_004438484.1	85.068	0	4614548	4615497	-	1	CYTB
Oorc_numt251	Orcinus orca	5640	8527	14152	NW_004438484.1	84.628	0	4615492	4621094	-	7	ATP6,COX3,ND3,ND4L,ND4,ND5,ND6
Oorc_numt252	Orcinus orca	128	4166	4292	NW_004438484.1	76.562	1.74e-07	7120423	7120547	-	1	ND2
Oorc_numt253	Orcinus orca	1155	2360	3502	NW_004438486.1	70.996	4.49e-58	23501	24621	+	2	16S,ND1
Oorc_numt254	Orcinus orca	224	2428	2649	NW_004438486.1	77.232	1.02e-24	78329	78547	-	1	16S
Oorc_numt255	Orcinus orca	94	15246	15338	NW_004438486.1	79.787	1.74e-07	13316149	13316241	+	1	CYTB
Oorc_numt256	Orcinus orca	516	6898	7407	NW_004438486.1	73.256	4.62e-38	13316599	13317099	+	2	COX1,COX2
Oorc_numt257	Orcinus orca	148	15891	16037	NW_004438486.1	83.108	7.85e-26	13330764	13330904	-	1	D-loop
Oorc_numt258	Orcinus orca	144	15327	15468	NW_004438486.1	77.083	8.02e-11	13331945	13332084	-	2	CYTB,D-loop
Oorc_numt259	Orcinus orca	2473	2256	4662	NW_004438488.1	75.091	0	8519573	8521958	-	3	16S,ND1,ND2
Oorc_numt260	Orcinus orca	999	1272	2264	NW_004438488.1	80.781	0	8527085	8528035	-	1	16S
Oorc_numt261	Orcinus orca	109	1140	1245	NW_004438488.1	78.899	4.82e-08	8528038	8528144	-	1	16S
Oorc_numt262	Orcinus orca	659	10317	10964	NW_004438489.1	77.542	3.28e-99	8244980	8245621	-	1	ND4
Oorc_numt263	Orcinus orca	10376	1	10321	NW_004438489.1	80.127	0	8254538	8264774	-	12	12S,16S,ND1,ND2,COX1,COX2,ATP8,ATP6,COX3,ND3,ND4L,ND4
Oorc_numt264	Orcinus orca	134	7582	7715	NW_004438493.1	75.373	2.24e-06	5851277	5851409	+	1	COX2
Oorc_numt265	Orcinus orca	1650	2281	3913	NW_004438494.1	72.364	2.45e-125	6948303	6949902	+	2	16S,ND1
Oorc_numt266	Orcinus orca	2317	4065	6340	NW_004438494.1	70.911	1.91e-121	6950020	6952270	+	2	ND2,COX1
Oorc_numt267	Orcinus orca	818	6332	7135	NW_004438494.1	73.472	7.36e-71	6952605	6953402	+	2	COX1,COX2
Oorc_numt268	Orcinus orca	90	12784	12873	NW_004438494.1	82.222	2.88e-10	9505991	9506079	-	1	ND5
Oorc_numt269	Orcinus orca	1103	2281	3371	NW_004438496.1	72.62	5.57e-87	83877	84955	+	2	16S,ND1
Oorc_numt270	Orcinus orca	1349	4995	6318	NW_004438496.1	72.276	9.13e-100	86731	88055	+	1	COX1
Oorc_numt271	Orcinus orca	1130	6326	7445	NW_004438496.1	70.442	2.74e-45	88386	89477	+	2	COX1,COX2
Oorc_numt272	Orcinus orca	807	2717	3513	NW_004438496.1	72.739	7.47e-61	93415	94201	-	1	ND1
Oorc_numt273	Orcinus orca	229	14990	15214	NW_004438496.1	71.616	0.000376	8530650	8530875	-	1	CYTB
Oorc_numt274	Orcinus orca	256	15770	16023	NW_004438497.1	80.469	3.55e-44	2092534	2092783	+	1	D-loop
Oorc_numt275	Orcinus orca	5965	1	5934	NW_004438497.1	83.252	0	6756968	6762871	-	5	12S,16S,ND1,ND2,COX1
Oorc_numt276	Orcinus orca	428	15770	16190	NW_004438497.1	81.776	5.53e-92	6763069	6763491	-	1	D-loop
Oorc_numt277	Orcinus orca	2296	13244	15526	NW_004438497.1	79.094	0	6763729	6765969	-	3	ND5,ND6,CYTB
Oorc_numt278	Orcinus orca	7199	6101	13259	NW_004438497.1	78.636	0	6766178	6773297	-	9	COX1,COX2,ATP8,ATP6,COX3,ND3,ND4L,ND4,ND5
Oorc_numt279	Orcinus orca	263	10127	10389	NW_004438498.1	98.099	2.45e-125	9702215	9702477	+	2	ND4L,ND4
Oorc_numt280	Orcinus orca	798	10613	11397	NW_004438498.1	72.556	1.63e-52	10824876	10825638	+	1	ND4
Oorc_numt281	Orcinus orca	2696	11582	14228	NW_004438498.1	69.844	4.31e-88	10825780	10828372	+	4	ND4,ND5,ND6,CYTB
Oorc_numt282	Orcinus orca	214	14320	14533	NW_004438498.1	74.766	7.96e-16	10828481	10828693	+	1	CYTB
Oorc_numt283	Orcinus orca	102	15930	16030	NW_004438498.1	85.294	4.76e-18	10829111	10829210	+	1	D-loop
Oorc_numt284	Orcinus orca	196	1	193	NW_004438498.1	78.571	1.31e-23	10829856	10830044	+	1	12S
Oorc_numt285	Orcinus orca	742	317	1046	NW_004438498.1	76.146	4.28e-93	10830053	10830764	+	1	12S
Oorc_numt286	Orcinus orca	136	1144	1278	NW_004438498.1	77.941	2.88e-10	10830845	10830971	+	1	16S
Oorc_numt287	Orcinus orca	251	1262	1510	NW_004438498.1	78.884	3.6e-34	10831176	10831413	+	1	16S
Oorc_numt288	Orcinus orca	151	1522	1669	NW_004438498.1	80.132	3.68e-19	10831618	10831764	+	1	16S
Oorc_numt289	Orcinus orca	2063	1695	3721	NW_004438498.1	76.442	0	10832238	10834254	+	2	16S,ND1
Oorc_numt290	Orcinus orca	76	3720	3795	NW_004438498.1	86.842	1.72e-12	10834396	10834470	+	1	ND1
Oorc_numt291	Orcinus orca	71	3778	3848	NW_004438498.1	84.507	4.82e-08	10834611	10834679	+	0	-
Oorc_numt292	Orcinus orca	402	3821	4213	NW_004438498.1	75.871	9.87e-45	10834840	10835235	+	1	ND2
Oorc_numt293	Orcinus orca	3933	994	4903	NW_004438500.1	81.236	0	702653	706522	+	4	12S,16S,ND1,ND2
Oorc_numt294	Orcinus orca	141	2930	3070	NW_004438500.1	97.872	7.47e-61	10106908	10107048	-	1	ND1
Oorc_numt295	Orcinus orca	435	13855	14287	NW_004438501.1	73.793	2.15e-36	9645123	9645550	+	2	ND6,CYTB
Oorc_numt296	Orcinus orca	781	14561	15337	NW_004438501.1	70.935	1.29e-38	9647855	9648623	+	1	CYTB
Oorc_numt297	Orcinus orca	174	15931	16102	NW_004438501.1	78.736	3.68e-19	9649253	9649416	+	1	D-loop
Oorc_numt298	Orcinus orca	833	4856	5675	NW_004438501.1	71.188	5.98e-37	9650703	9651498	+	2	ND2,COX1
Oorc_numt299	Orcinus orca	882	6538	7407	NW_004438501.1	73.016	5.69e-72	9651560	9652422	+	2	COX1,COX2
Oorc_numt300	Orcinus orca	965	9162	10116	NW_004438501.1	70.259	5.98e-37	9652509	9653453	+	3	COX3,ND3,ND4L
Oorc_numt301	Orcinus orca	394	10786	11175	NW_004438501.1	71.32	3.7e-14	9654431	9654814	+	1	ND4
Oorc_numt302	Orcinus orca	142	2488	2627	NW_004438501.1	80.986	1.02e-19	9711622	9711759	+	1	16S
Oorc_numt303	Orcinus orca	491	11912	12396	NW_004438503.1	74.542	7.63e-46	1987228	1987702	-	1	ND5
Oorc_numt304	Orcinus orca	98	11710	11806	NW_004438503.1	81.633	2.88e-10	1987791	1987884	-	1	ND5
Oorc_numt305	Orcinus orca	1292	12413	13686	NW_004438504.1	74.381	1.44e-137	6430256	6431508	-	2	ND5,ND6
Oorc_numt306	Orcinus orca	982	11459	12434	NW_004438504.1	78.819	0	6431514	6432491	-	2	ND4,ND5
Oorc_numt307	Orcinus orca	1732	9703	11430	NW_004438504.1	76.963	0	6433135	6434843	-	3	ND3,ND4L,ND4
Oorc_numt308	Orcinus orca	4137	10180	14229	NW_004438505.1	74.837	0	6178370	6182465	+	5	ND4L,ND4,ND5,ND6,CYTB
Oorc_numt309	Orcinus orca	1204	14273	15472	NW_004438505.1	78.904	0	6182856	6184051	+	2	CYTB,D-loop
Oorc_numt310	Orcinus orca	342	15767	16105	NW_004438505.1	84.211	9.33e-85	6184326	6184660	+	1	D-loop
Oorc_numt311	Orcinus orca	525	1	522	NW_004438505.1	78.095	1.57e-77	6185197	6185689	+	1	12S
Oorc_numt312	Orcinus orca	9889	1	9879	NW_004438506.1	92.234	0	17813	27673	-	10	12S,16S,ND1,ND2,COX1,COX2,ATP8,ATP6,COX3,ND3
Oorc_numt313	Orcinus orca	324	16052	16373	NW_004438506.1	94.444	5.19e-137	27683	28006	-	1	D-loop
Oorc_numt314	Orcinus orca	436	5754	6185	NW_004438507.1	70.413	3.73e-09	761879	762298	-	1	COX1
Oorc_numt315	Orcinus orca	355	5051	5403	NW_004438507.1	79.155	3.47e-59	762688	763037	-	1	COX1
Oorc_numt316	Orcinus orca	448	4071	4506	NW_004438507.1	73.438	1.67e-32	763538	763978	-	1	ND2
Oorc_numt317	Orcinus orca	1588	2376	3945	NW_004438507.1	72.229	1.16e-108	764067	765578	-	3	16S,ND1,ND2
Oorc_numt318	Orcinus orca	247	2074	2310	NW_004438507.1	75.304	2.86e-15	765579	765808	-	1	16S
Oorc_numt319	Orcinus orca	182	6325	6506	NW_004438507.1	79.121	2.82e-25	10829218	10829399	-	1	COX1
Oorc_numt320	Orcinus orca	3404	9264	12667	NW_004438508.1	95.153	0	7691041	7694440	-	6	ATP6,COX3,ND3,ND4L,ND4,ND5
Oorc_numt321	Orcinus orca	252	3409	3656	NW_004438509.1	73.413	1.33e-13	2092690	2092937	+	1	ND1
Oorc_numt322	Orcinus orca	437	3011	3445	NW_004438509.1	80.092	3.35e-84	6025035	6025469	-	1	ND1
Oorc_numt323	Orcinus orca	141	14759	14899	NW_004438510.1	80.142	1.32e-18	4767058	4767197	+	1	CYTB
Oorc_numt324	Orcinus orca	186	3731	3916	NW_004438510.1	79.032	1.02e-24	9015156	9015338	-	0	-
Oorc_numt325	Orcinus orca	410	3191	3597	NW_004438510.1	72.195	6.11e-22	9015535	9015935	-	1	ND1
Oorc_numt326	Orcinus orca	1646	1538	3145	NW_004438510.1	74.848	0	9017526	9019124	-	2	16S,ND1
Oorc_numt327	Orcinus orca	86	583	667	NW_004438510.1	80.233	2.24e-06	9019435	9019519	-	1	12S
Oorc_numt328	Orcinus orca	468	64	522	NW_004438510.1	73.504	3.6e-34	9019548	9020001	-	1	12S
Oorc_numt329	Orcinus orca	133	15891	16022	NW_004438510.1	82.707	6.11e-22	9020942	9021071	-	1	D-loop
Oorc_numt330	Orcinus orca	1365	14116	15468	NW_004438510.1	72.088	3.28e-99	9021513	9022847	-	3	ND6,CYTB,D-loop
Oorc_numt331	Orcinus orca	253	13858	14110	NW_004438510.1	73.913	2.86e-15	9023186	9023428	-	1	ND6
Oorc_numt332	Orcinus orca	64	290	353	NW_004438511.1	87.5	1.04e-09	8217165	8217228	+	1	12S
Oorc_numt333	Orcinus orca	122	2488	2607	NW_004438511.1	83.607	2.2e-21	8761780	8761901	-	1	16S
Oorc_numt334	Orcinus orca	119	7528	7644	NW_004438511.1	75.63	0.000104	8795370	8795488	-	1	COX2
Oorc_numt335	Orcinus orca	981	6494	7468	NW_004438511.1	73.394	9.26e-90	8795909	8796868	-	2	COX1,COX2
Oorc_numt336	Orcinus orca	75	6338	6411	NW_004438511.1	84	1.34e-08	8796915	8796988	-	1	COX1
Oorc_numt337	Orcinus orca	529	5657	6184	NW_004438511.1	73.346	2.74e-45	8797722	8798247	-	1	COX1
Oorc_numt338	Orcinus orca	941	4716	5643	NW_004438511.1	75.452	1.92e-116	8798485	8799407	-	2	ND2,COX1
Oorc_numt339	Orcinus orca	454	4065	4506	NW_004438511.1	73.568	3.6e-34	8799835	8800281	-	1	ND2
Oorc_numt340	Orcinus orca	235	3680	3913	NW_004438511.1	78.723	4.66e-33	8800396	8800625	-	1	ND1
Oorc_numt341	Orcinus orca	278	3352	3628	NW_004438511.1	74.82	4.72e-23	8801079	8801349	-	1	ND1
Oorc_numt342	Orcinus orca	2781	468	3213	NW_004438511.1	75.512	0	8801929	8804609	-	3	12S,16S,ND1
Oorc_numt343	Orcinus orca	397	29	420	NW_004438511.1	72.292	3.68e-19	8804865	8805246	-	1	12S
Oorc_numt344	Orcinus orca	151	15305	15453	NW_004438511.1	76.159	1.04e-09	8806235	8806381	-	1	CYTB
Oorc_numt345	Orcinus orca	114	13858	13969	NW_004438514.1	81.579	1.03e-14	4021146	4021258	-	1	ND6
Oorc_numt346	Orcinus orca	949	9181	10119	NW_004438515.1	69.652	2.18e-26	16699	17627	-	3	COX3,ND3,ND4L
Oorc_numt347	Orcinus orca	120	8645	8763	NW_004438515.1	80	4.79e-13	17965	18082	-	2	ATP6,COX3
Oorc_numt348	Orcinus orca	286	7159	7440	NW_004438515.1	74.825	1.31e-23	24969	25248	-	1	COX2
Oorc_numt349	Orcinus orca	606	6538	7135	NW_004438515.1	72.112	2.15e-36	25485	26077	-	2	COX1,COX2
Oorc_numt350	Orcinus orca	911	4778	5676	NW_004438515.1	70.033	1.31e-23	26135	27001	-	2	ND2,COX1
Oorc_numt351	Orcinus orca	104	15934	16036	NW_004438515.1	84.615	1.71e-17	28260	28360	-	1	D-loop
Oorc_numt352	Orcinus orca	79	15391	15468	NW_004438515.1	82.278	6.24e-07	28909	28985	-	0	-
Oorc_numt353	Orcinus orca	1498	13858	15340	NW_004438515.1	70.628	9.46e-75	29002	30472	-	2	ND6,CYTB
Oorc_numt354	Orcinus orca	100	13859	13957	NW_004438515.1	78	8.07e-06	120651	120749	+	1	ND6
Oorc_numt355	Orcinus orca	339	14020	14356	NW_004438515.1	73.451	4.72e-23	120790	121121	+	2	ND6,CYTB
Oorc_numt356	Orcinus orca	202	14425	14626	NW_004438515.1	72.772	4.82e-08	121149	121350	+	1	CYTB
Oorc_numt357	Orcinus orca	534	4605	5125	NW_004438515.1	70.599	1.33e-13	126837	127351	+	1	ND2
Oorc_numt358	Orcinus orca	1220	62	1264	NW_004438515.1	71.721	4.49e-58	128663	129784	+	2	12S,16S
Oorc_numt359	Orcinus orca	179	1342	1516	NW_004438515.1	77.654	2.21e-16	129777	129945	+	1	16S
Oorc_numt360	Orcinus orca	2327	1511	3797	NW_004438515.1	72.669	3.79e-178	130157	132372	+	2	16S,ND1
Oorc_numt361	Orcinus orca	983	4065	5032	NW_004438515.1	70.397	4.62e-38	132598	133557	+	1	ND2
Oorc_numt362	Orcinus orca	563	5049	5602	NW_004438515.1	75.311	4.46e-63	133782	134331	+	1	COX1
Oorc_numt363	Orcinus orca	1723	5613	7318	NW_004438515.1	71.619	6.96e-111	137508	139179	+	2	COX1,COX2
Oorc_numt364	Orcinus orca	99	7726	7824	NW_004438516.1	80.808	8.02e-11	1494114	1494212	+	2	COX2,ATP8
Oorc_numt365	Orcinus orca	5215	3633	8843	NW_004438519.1	91.198	0	3503894	3509099	+	7	ND1,ND2,COX1,COX2,ATP8,ATP6,COX3
Oorc_numt366	Orcinus orca	4107	8913	13015	NW_004438519.1	90.187	0	3511339	3515432	+	6	ATP6,COX3,ND3,ND4L,ND4,ND5
Oorc_numt367	Orcinus orca	269	15780	16045	NW_004438522.1	84.015	1.24e-63	4234093	4234358	-	1	D-loop
Oorc_numt368	Orcinus orca	185	2339	2523	NW_004438522.1	78.919	1.02e-24	8275872	8276054	+	1	16S
Oorc_numt369	Orcinus orca	94	13660	13753	NW_004438525.1	82.979	1.72e-12	1009677	1009768	+	1	ND6
Oorc_numt370	Orcinus orca	597	15117	15706	NW_004438526.1	82.58	5.16e-142	1282998	1283587	+	2	CYTB,D-loop
Oorc_numt371	Orcinus orca	488	15877	16361	NW_004438526.1	89.139	1.07e-168	1283622	1284107	+	1	D-loop
Oorc_numt372	Orcinus orca	1295	1	1288	NW_004438526.1	89.189	0	1284130	1285418	+	2	12S,16S
Oorc_numt373	Orcinus orca	485	12536	13016	NW_004438526.1	72.165	3.63e-29	5011804	5012282	-	1	ND5
Oorc_numt374	Orcinus orca	911	11337	12241	NW_004438526.1	72.119	7.47e-61	5012957	5013839	-	2	ND4,ND5
Oorc_numt375	Orcinus orca	483	11630	12110	NW_004438526.1	72.464	2.18e-26	5014187	5014644	-	1	ND5
Oorc_numt376	Orcinus orca	489	10170	10649	NW_004438526.1	71.779	1.02e-24	5015565	5016047	-	2	ND4L,ND4
Oorc_numt377	Orcinus orca	348	9789	10132	NW_004438526.1	74.713	1.67e-32	5016115	5016461	-	2	ND3,ND4L
Oorc_numt378	Orcinus orca	215	11042	11255	NW_004438526.1	75.349	1.71e-17	5016768	5016980	-	1	ND4
Oorc_numt379	Orcinus orca	1130	8649	9765	NW_004438526.1	72.92	4.28e-93	5018350	5019449	-	3	ATP6,COX3,ND3
Oorc_numt380	Orcinus orca	125	8385	8509	NW_004438526.1	75.2	0.000104	5020265	5020387	-	1	ATP6
Oorc_numt381	Orcinus orca	524	7324	7844	NW_004438526.1	72.901	2.15e-36	5025218	5025724	-	2	COX2,ATP8
Oorc_numt382	Orcinus orca	117	7133	7249	NW_004438526.1	76.068	8.07e-06	5025786	5025902	-	1	COX2
Oorc_numt383	Orcinus orca	232	6909	7139	NW_004438526.1	78.448	6.02e-32	5026112	5026341	-	2	COX1,COX2
Oorc_numt384	Orcinus orca	645	6260	6901	NW_004438526.1	76.124	3.35e-84	5026834	5027463	-	1	COX1
Oorc_numt385	Orcinus orca	63	10624	10686	NW_004438526.1	85.714	6.24e-07	5027977	5028038	-	1	ND4
Oorc_numt386	Orcinus orca	463	10050	10506	NW_004438526.1	70.41	1.04e-09	5029778	5030222	-	2	ND4L,ND4
Oorc_numt387	Orcinus orca	1308	8567	9862	NW_004438526.1	73.242	8.94e-115	5030426	5031688	-	3	ATP6,COX3,ND3
Oorc_numt388	Orcinus orca	159	8385	8542	NW_004438526.1	74.214	6.24e-07	5031904	5032061	-	1	ATP6
Oorc_numt389	Orcinus orca	230	2715	2943	NW_004438526.1	81.304	1.65e-42	5033361	5033587	-	1	ND1
Oorc_numt390	Orcinus orca	904	1740	2632	NW_004438526.1	80.863	0	5033784	5034669	-	1	16S
Oorc_numt391	Orcinus orca	442	1229	1667	NW_004438526.1	84.163	4.16e-113	5034881	5035313	-	1	16S
Oorc_numt392	Orcinus orca	4776	10167	14905	NW_004438529.1	77.471	0	3176988	3181691	-	5	ND4L,ND4,ND5,ND6,CYTB
Oorc_numt393	Orcinus orca	1120	6332	7440	NW_004438533.1	72.143	4.37e-78	8436161	8437249	-	2	COX1,COX2
Oorc_numt394	Orcinus orca	1016	5315	6318	NW_004438533.1	69.98	2.78e-35	8437819	8438814	-	1	COX1
Oorc_numt395	Orcinus orca	171	9695	9863	NW_004438534.1	74.269	1.74e-07	316922	317088	-	1	ND3
Oorc_numt396	Orcinus orca	89	9413	9498	NW_004438534.1	82.022	1.34e-08	317285	317371	-	1	COX3
Oorc_numt397	Orcinus orca	103	13613	13714	NW_004438539.1	79.612	3.73e-09	2716677	2716778	+	1	ND6
Oorc_numt398	Orcinus orca	1776	13718	15465	NW_004438539.1	72.354	1.44e-137	2716805	2718543	+	1	ND6
Oorc_numt399	Orcinus orca	103	15962	16063	NW_004438539.1	84.466	2.21e-16	2719111	2719208	+	1	D-loop
Oorc_numt400	Orcinus orca	2650	26	2632	NW_004438539.1	77.321	0	2719863	2722445	+	1	12S
Oorc_numt401	Orcinus orca	480	2738	3213	NW_004438539.1	75	7.57e-51	2722506	2722978	+	1	ND1
Oorc_numt402	Orcinus orca	247	2281	2526	NW_004438540.1	76.518	1.69e-27	2366356	2366601	+	1	16S
Oorc_numt403	Orcinus orca	1119	6332	7441	NW_004438540.1	71.761	1.23e-68	8083927	8085005	-	2	COX1,COX2
Oorc_numt404	Orcinus orca	2315	4065	6340	NW_004438540.1	71.62	1.09e-153	8085332	8087595	-	2	ND2,COX1
Oorc_numt405	Orcinus orca	1652	2281	3913	NW_004438540.1	72.034	2.49e-115	8087713	8089311	-	2	16S,ND1
Oorc_numt406	Orcinus orca	1122	6332	7445	NW_004438551.1	72.371	3.35e-84	43945	45039	-	2	COX1,COX2
Oorc_numt407	Orcinus orca	1375	4982	6340	NW_004438551.1	73.309	1.13e-128	45366	46716	-	1	COX1
Oorc_numt408	Orcinus orca	161	4717	4876	NW_004438551.1	76.398	6.2e-12	47238	47394	-	1	ND2
Oorc_numt409	Orcinus orca	125	4065	4188	NW_004438551.1	78.4	2.23e-11	48070	48193	-	1	ND2
Oorc_numt410	Orcinus orca	1644	2281	3903	NW_004438551.1	73.479	3.04e-154	48322	49914	-	2	16S,ND1
Oorc_numt411	Orcinus orca	208	1263	1468	NW_004438552.1	84.135	2.12e-46	3362850	3363054	-	1	16S
Oorc_numt412	Orcinus orca	962	1	947	NW_004438552.1	77.339	1.42e-147	3363239	3364176	-	1	12S
Oorc_numt413	Orcinus orca	71	15633	15703	NW_004438555.1	87.324	6.2e-12	2038938	2039008	+	1	D-loop
Oorc_numt414	Orcinus orca	1644	2281	3903	NW_004438556.1	73.662	3.02e-159	1126133	1127725	+	2	16S,ND1
Oorc_numt415	Orcinus orca	125	4065	4188	NW_004438556.1	78.4	2.88e-10	1127854	1127973	+	1	ND2
Oorc_numt416	Orcinus orca	636	4247	4876	NW_004438556.1	70.44	7.9e-21	1128261	1128879	+	1	ND2
Oorc_numt417	Orcinus orca	1372	4995	6340	NW_004438556.1	72.813	8.94e-115	1129406	1130756	+	1	COX1
Oorc_numt418	Orcinus orca	1126	6326	7441	NW_004438556.1	72.558	2e-86	1131077	1132170	+	2	COX1,COX2
Oorc_numt419	Orcinus orca	222	2430	2649	NW_004438556.1	76.577	2.2e-21	1179688	1179902	+	1	16S
Oorc_numt420	Orcinus orca	2368	12331	14681	NW_004438556.1	77.407	0	3387287	3389619	+	3	ND5,ND6,CYTB
Oorc_numt421	Orcinus orca	290	15179	15468	NW_004438559.1	79.31	4.56e-48	3814568	3814856	-	2	CYTB,D-loop
Oorc_numt422	Orcinus orca	1266	13889	15151	NW_004438559.1	75.75	1.07e-168	3815096	3816327	-	2	ND6,CYTB
Oorc_numt423	Orcinus orca	401	13371	13766	NW_004438559.1	75.062	7.68e-41	3816748	3817144	-	2	ND5,ND6
Oorc_numt424	Orcinus orca	1266	12265	13514	NW_004438559.1	72.038	3.33e-89	7008900	7010140	+	1	ND5
Oorc_numt425	Orcinus orca	624	6119	6740	NW_004438563.1	80.609	2.43e-130	635541	636158	-	1	COX1
Oorc_numt426	Orcinus orca	556	9689	10244	NW_004438563.1	79.317	5.46e-102	3340626	3341172	-	3	ND3,ND4L,ND4
Oorc_numt427	Orcinus orca	5227	4494	9695	NW_004438563.1	78.362	0	3341369	3346562	-	7	ND2,COX1,COX2,ATP8,ATP6,COX3,ND3
Oorc_numt428	Orcinus orca	518	4019	4530	NW_004438563.1	79.923	3.28e-99	3346599	3347112	-	1	ND2
Oorc_numt429	Orcinus orca	1158	2360	3507	NW_004438564.1	72.107	5.61e-82	1527705	1528834	+	2	16S,ND1
Oorc_numt430	Orcinus orca	1129	6332	7445	NW_004438564.1	71.922	1.22e-73	1533993	1535091	-	2	COX1,COX2
Oorc_numt431	Orcinus orca	2328	4065	6339	NW_004438564.1	71.005	5.3e-122	1535427	1537686	-	2	ND2,COX1
Oorc_numt432	Orcinus orca	1580	2360	3913	NW_004438564.1	71.266	4.34e-83	1537804	1539317	-	2	16S,ND1
Oorc_numt433	Orcinus orca	1136	6338	7462	NW_004438565.1	72.711	3.33e-89	2063235	2064335	-	2	COX1,COX2
Oorc_numt434	Orcinus orca	1658	4717	6340	NW_004438565.1	72.738	8.69e-135	2064670	2066288	-	2	ND2,COX1
Oorc_numt435	Orcinus orca	451	4065	4506	NW_004438565.1	73.614	7.74e-36	2066494	2066940	-	1	ND2
Oorc_numt436	Orcinus orca	1650	2281	3913	NW_004438565.1	72.97	1.85e-141	2067058	2068654	-	2	16S,ND1
Oorc_numt437	Orcinus orca	1744	12255	13959	NW_004438565.1	71.56	3.26e-104	3278873	3280564	+	2	ND5,ND6
Oorc_numt438	Orcinus orca	1539	13946	15472	NW_004438565.1	74.659	1.76e-176	3281117	3282610	+	3	ND6,CYTB,D-loop
Oorc_numt439	Orcinus orca	182	15775	15955	NW_004438565.1	82.418	3.6e-34	3282892	3283071	+	1	D-loop
Oorc_numt440	Orcinus orca	166	15942	16105	NW_004438565.1	78.916	1.71e-17	3283271	3283424	+	1	D-loop
Oorc_numt441	Orcinus orca	1525	23	1526	NW_004438565.1	78.164	0	3284277	3285727	+	2	12S,16S
Oorc_numt442	Orcinus orca	934	1522	2454	NW_004438565.1	84.475	0	3285945	3286860	+	1	16S
Oorc_numt443	Orcinus orca	1064	2503	3561	NW_004438565.1	72.932	3.38e-79	3287197	3288196	+	2	16S,ND1
Oorc_numt444	Orcinus orca	666	3554	4216	NW_004438565.1	74.925	5.73e-67	3288465	3289090	+	2	ND1,ND2
Oorc_numt445	Orcinus orca	159	4296	4452	NW_004438565.1	73.585	0.000104	3289143	3289299	+	1	ND2
Oorc_numt446	Orcinus orca	2715	4261	6962	NW_004438566.1	78.895	0	1178024	1180687	-	2	ND2,COX1
Oorc_numt447	Orcinus orca	4311	1	4274	NW_004438566.1	79.958	0	1180897	1185131	-	4	12S,16S,ND1,ND2
Oorc_numt448	Orcinus orca	6161	8012	14152	NW_004438567.1	84.158	0	4885308	4891419	+	7	ATP6,COX3,ND3,ND4L,ND4,ND5,ND6
Oorc_numt449	Orcinus orca	2186	14191	16361	NW_004438567.1	84.492	0	4891414	4893584	+	2	CYTB,D-loop
Oorc_numt450	Orcinus orca	8015	1	8002	NW_004438567.1	88.21	0	4893607	4901576	+	8	12S,16S,ND1,ND2,COX1,COX2,ATP8,ATP6
Oorc_numt451	Orcinus orca	253	2360	2611	NW_004438570.1	79.051	3.57e-39	4345951	4346203	+	1	16S
Oorc_numt452	Orcinus orca	1643	2295	3913	NW_004438570.1	72.063	1.5e-112	4466956	4468541	+	2	16S,ND1
Oorc_numt453	Orcinus orca	1044	4065	5091	NW_004438570.1	69.828	1.3e-28	4468659	4469670	+	1	ND2
Oorc_numt454	Orcinus orca	1292	5076	6335	NW_004438570.1	71.053	2.08e-61	4469734	4470984	+	1	COX1
Oorc_numt455	Orcinus orca	1127	6326	7445	NW_004438570.1	70.63	3.52e-49	4471315	4472402	+	2	COX1,COX2
Oorc_numt456	Orcinus orca	1020	6437	7445	NW_004438570.1	70.196	3.6e-34	4496385	4497368	-	2	COX1,COX2
Oorc_numt457	Orcinus orca	356	5965	6318	NW_004438570.1	72.472	3.68e-19	4497899	4498246	-	1	COX1
Oorc_numt458	Orcinus orca	1882	4065	5904	NW_004438570.1	71.041	3.28e-99	4498452	4500283	-	2	ND2,COX1
Oorc_numt459	Orcinus orca	1644	2281	3902	NW_004438570.1	71.168	4.31e-88	4500412	4501995	-	2	16S,ND1
Oorc_numt460	Orcinus orca	1652	2286	3913	NW_004438574.1	71.489	9.19e-95	781603	783187	+	2	16S,ND1
Oorc_numt461	Orcinus orca	450	4065	4506	NW_004438574.1	73.556	7.74e-36	783305	783750	+	1	ND2
Oorc_numt462	Orcinus orca	1220	4701	5904	NW_004438574.1	72.377	1.54e-92	784165	785360	+	2	ND2,COX1
Oorc_numt463	Orcinus orca	337	5977	6312	NW_004438574.1	74.184	6.07e-27	785466	785793	+	1	COX1
Oorc_numt464	Orcinus orca	1124	6332	7445	NW_004438574.1	71.53	7.42e-66	797713	798801	+	2	COX1,COX2
Oorc_numt465	Orcinus orca	1238	2289	3513	NW_004438574.1	72.456	7.11e-96	803895	805105	-	2	16S,ND1
Oorc_numt466	Orcinus orca	13843	1001	14746	NW_004438575.1	80.532	0	2473982	2487722	+	15	12S,16S,ND1,ND2,COX1,COX2,ATP8,ATP6,COX3,ND3,ND4L,ND4,ND5,ND6,CYTB
Oorc_numt467	Orcinus orca	202	2428	2627	NW_004438581.1	77.228	1.02e-19	66085	66277	-	1	16S
Oorc_numt468	Orcinus orca	117	7527	7643	NW_004438581.1	77.778	1.34e-08	4706725	4706840	+	1	COX2
Oorc_numt469	Orcinus orca	74	4418	4491	NW_004438584.1	81.081	2.9e-05	1839529	1839602	+	1	ND2
Oorc_numt470	Orcinus orca	291	5336	5624	NW_004438584.1	76.976	3.6e-34	4847674	4847952	+	1	COX1
Oorc_numt471	Orcinus orca	163	11079	11241	NW_004438592.1	76.687	1.03e-14	3099	3261	-	1	ND4
Oorc_numt472	Orcinus orca	837	2122	2936	NW_004438592.1	73.716	1.22e-73	2584600	2585414	-	2	16S,ND1
Oorc_numt473	Orcinus orca	224	2428	2649	NW_004438593.1	78.125	4.69e-28	328729	328947	+	1	16S
Oorc_numt474	Orcinus orca	980	5	979	NW_004438593.1	84.49	0	813931	814900	-	1	12S
Oorc_numt475	Orcinus orca	441	15770	16200	NW_004438593.1	80.952	5.57e-87	815089	815520	-	1	D-loop
Oorc_numt476	Orcinus orca	2915	11032	13929	NW_004438593.1	79.245	0	815629	818520	-	3	ND4,ND5,ND6
Oorc_numt477	Orcinus orca	784	10274	11047	NW_004438593.1	79.082	3.08e-144	818539	819313	-	1	ND4
Oorc_numt478	Orcinus orca	519	9750	10268	NW_004438593.1	76.686	1.22e-73	819543	820060	-	3	ND3,ND4L,ND4
Oorc_numt479	Orcinus orca	2557	7166	9703	NW_004438593.1	76.496	0	820065	822569	-	5	COX2,ATP8,ATP6,COX3,ND3
Oorc_numt480	Orcinus orca	1363	5837	7195	NW_004438593.1	79.677	0	822721	824068	-	2	COX1,COX2
Oorc_numt481	Orcinus orca	1179	4675	5850	NW_004438593.1	82.612	0	824277	825453	-	2	ND2,COX1
Oorc_numt482	Orcinus orca	1618	4721	6318	NW_004438599.1	72.002	5.34e-117	898326	899911	+	2	ND2,COX1
Oorc_numt483	Orcinus orca	1244	5697	6928	NW_004438602.1	79.743	0	1614318	1615545	-	1	COX1
Oorc_numt484	Orcinus orca	398	4446	4842	NW_004438602.1	80.402	2.03e-76	1615548	1615939	-	1	ND2
Oorc_numt485	Orcinus orca	122	4296	4417	NW_004438602.1	82.787	2.84e-20	1615939	1616060	-	1	ND2
Oorc_numt486	Orcinus orca	303	10069	10370	NW_004438604.1	78.878	1.27e-48	771219	771520	-	2	ND4L,ND4
Oorc_numt487	Orcinus orca	84	9690	9773	NW_004438604.1	80.952	2.24e-06	771564	771643	-	1	ND3
Oorc_numt488	Orcinus orca	166	15875	16035	NW_004438604.1	80.12	1.7e-22	1654804	1654966	+	1	D-loop
Oorc_numt489	Orcinus orca	116	15924	16035	NW_004438605.1	81.897	2.86e-15	1266533	1266647	-	1	D-loop
Oorc_numt490	Orcinus orca	108	2916	3023	NW_004438607.1	87.037	3.65e-24	440055	440162	-	1	ND1
Oorc_numt491	Orcinus orca	48	1916	1963	NW_004438607.1	87.5	0.000376	2510620	2510667	-	1	16S
Oorc_numt492	Orcinus orca	172	1755	1924	NW_004438607.1	77.907	4.76e-18	2510879	2511046	-	1	16S
Oorc_numt493	Orcinus orca	391	13588	13976	NW_004438614.1	80.818	1.21e-78	26218	26606	+	2	ND5,ND6
Oorc_numt494	Orcinus orca	173	5842	6014	NW_004438614.1	78.613	6.11e-22	1160577	1160749	+	1	COX1
Oorc_numt495	Orcinus orca	1296	5151	6415	NW_004438615.1	73.457	1.49e-117	2460465	2461732	+	1	COX1
Oorc_numt496	Orcinus orca	941	6458	7392	NW_004438615.1	71.52	7.57e-51	2461736	2462637	+	2	COX1,COX2
Oorc_numt497	Orcinus orca	133	7501	7633	NW_004438615.1	74.436	0.000104	2462961	2463093	+	1	COX2
Oorc_numt498	Orcinus orca	1879	5907	7785	NW_004438616.1	83.662	0	4069447	4071323	+	2	COX1,COX2
Oorc_numt499	Orcinus orca	220	7567	7784	NW_004438623.1	78.182	7.85e-26	3728319	3728526	+	1	COX2
Oorc_numt500	Orcinus orca	303	7773	8072	NW_004438623.1	73.597	3.68e-19	3728834	3729127	+	2	ATP8,ATP6
Oorc_numt501	Orcinus orca	4384	8210	12559	NW_004438623.1	75.456	0	3729494	3733753	+	6	ATP6,COX3,ND3,ND4L,ND4,ND5
Oorc_numt502	Orcinus orca	1271	12550	13801	NW_004438623.1	70.732	1.26e-53	3734033	3735250	+	2	ND5,ND6
Oorc_numt503	Orcinus orca	186	13859	14044	NW_004438623.1	80.645	7.79e-31	3735551	3735736	+	1	ND6
Oorc_numt504	Orcinus orca	257	14042	14296	NW_004438623.1	81.323	5.9e-47	3736071	3736318	+	2	ND6,CYTB
Oorc_numt505	Orcinus orca	153	14320	14472	NW_004438623.1	82.353	2.18e-26	3736492	3736640	+	1	CYTB
Oorc_numt506	Orcinus orca	689	14556	15241	NW_004438623.1	76.197	3.31e-94	3737162	3737844	+	1	CYTB
Oorc_numt507	Orcinus orca	2089	3090	5178	NW_004438624.1	99.473	0	2680132	2682220	+	2	ND1,ND2
Oorc_numt508	Orcinus orca	2601	7532	10123	NW_004438624.1	93.31	0	2684263	2686837	+	6	COX2,ATP8,ATP6,COX3,ND3,ND4L
Oorc_numt509	Orcinus orca	1237	2281	3501	NW_004438627.1	72.191	1.2e-88	68372	69578	+	2	16S,ND1
Oorc_numt510	Orcinus orca	1581	6422	7995	NW_004438627.1	78.052	0	691424	692991	-	4	COX1,COX2,ATP8,ATP6
Oorc_numt511	Orcinus orca	1581	6422	7995	NW_004438627.1	78.052	0	710540	712107	+	4	COX1,COX2,ATP8,ATP6
Oorc_numt512	Orcinus orca	1251	2360	3597	NW_004438634.1	72.502	3.31e-94	225998	227207	-	2	16S,ND1
Oorc_numt513	Orcinus orca	140	9342	9478	NW_004438634.1	75.714	2.24e-06	463729	463863	-	1	COX3
Oorc_numt514	Orcinus orca	160	6255	6414	NW_004438634.1	75.625	8.02e-11	479166	479324	-	1	COX1
Oorc_numt515	Orcinus orca	112	5226	5337	NW_004438640.1	92.857	2.15e-36	2521736	2521847	-	1	COX1
Oorc_numt516	Orcinus orca	142	2488	2627	NW_004438640.1	80.282	4.76e-18	3279053	3279190	-	1	16S
Oorc_numt517	Orcinus orca	1223	2295	3502	NW_004438643.1	72.854	1.96e-101	1545921	1547114	+	2	16S,ND1
Oorc_numt518	Orcinus orca	1122	6332	7445	NW_004438643.1	71.836	2.05e-71	1552295	1553378	-	2	COX1,COX2
Oorc_numt519	Orcinus orca	2321	4065	6339	NW_004438643.1	71.521	1.1e-148	1553708	1555979	-	2	ND2,COX1
Oorc_numt520	Orcinus orca	1644	2295	3913	NW_004438643.1	72.749	1.88e-131	1556097	1557684	-	2	16S,ND1
Oorc_numt521	Orcinus orca	124	5951	6074	NW_004438645.1	76.613	6.24e-07	2278610	2278730	-	1	COX1
Oorc_numt522	Orcinus orca	125	1881	2004	NW_004438646.1	76.8	4.82e-08	1140821	1140944	-	1	16S
Oorc_numt523	Orcinus orca	1028	5315	6315	NW_004438653.1	70.817	9.87e-45	74100	75104	+	1	COX1
Oorc_numt524	Orcinus orca	1124	6332	7445	NW_004438653.1	71.619	7.42e-66	75654	76735	+	2	COX1,COX2
Oorc_numt525	Orcinus orca	1124	6332	7445	NW_004438661.1	72.064	1.57e-77	1763086	1764179	-	2	COX1,COX2
Oorc_numt526	Orcinus orca	1244	7045	8267	NW_004438671.1	74.92	3.08e-144	1264376	1265588	+	3	COX2,ATP8,ATP6
Oorc_numt527	Orcinus orca	929	8340	9263	NW_004438671.1	75.888	6.81e-126	1265700	1266618	+	2	ATP6,COX3
Oorc_numt528	Orcinus orca	6181	9343	15465	NW_004438671.1	74.972	0	1266923	1272939	+	8	ATP6,COX3,ND3,ND4L,ND4,ND5,ND6,CYTB
Oorc_numt529	Orcinus orca	338	15771	16105	NW_004438671.1	80.473	2.08e-61	1273205	1273532	+	1	D-loop
Oorc_numt530	Orcinus orca	82	23	103	NW_004438671.1	82.927	3.73e-09	1273998	1274078	+	1	12S
Oorc_numt531	Orcinus orca	2203	94	2264	NW_004438671.1	79.346	0	1274295	1276429	+	2	12S,16S
Oorc_numt532	Orcinus orca	1590	2256	3836	NW_004438671.1	77.799	0	1276624	1278174	+	2	16S,ND1
Oorc_numt533	Orcinus orca	590	3852	4433	NW_004438671.1	76.271	1.57e-77	1278844	1279425	+	1	ND2
Oorc_numt534	Orcinus orca	1687	6193	7878	NW_004438677.1	82.217	0	319652	321312	+	3	COX1,COX2,ATP8
Oorc_numt535	Orcinus orca	77	7253	7329	NW_004438684.1	84.416	1.04e-09	105322	105397	+	1	COX2
Oorc_numt536	Orcinus orca	73	13858	13930	NW_004438692.1	87.671	4.79e-13	934344	934416	+	1	ND6
Oorc_numt537	Orcinus orca	1456	13937	15383	NW_004438692.1	71.978	1.96e-101	934643	936054	+	2	ND6,CYTB
Oorc_numt538	Orcinus orca	191	15875	16064	NW_004438692.1	78.534	1.7e-22	936847	937028	+	1	D-loop
Oorc_numt539	Orcinus orca	670	5	665	NW_004438692.1	75.672	9.39e-80	937605	938253	+	1	12S
Oorc_numt540	Orcinus orca	340	745	1074	NW_004438692.1	75.882	1.67e-32	938532	938855	+	1	12S
Oorc_numt541	Orcinus orca	2152	1151	3256	NW_004438692.1	76.719	0	939214	941296	+	2	16S,ND1
Oorc_numt542	Orcinus orca	171	3332	3501	NW_004438692.1	76.608	3.7e-14	941797	941962	+	1	ND1
Oorc_numt543	Orcinus orca	190	3725	3913	NW_004438692.1	83.684	7.68e-41	942808	942997	+	1	ND1
Oorc_numt544	Orcinus orca	1338	4052	5365	NW_004438692.1	72.422	9.13e-100	943099	944403	+	2	ND2,COX1
Oorc_numt545	Orcinus orca	505	6942	7445	NW_004438692.1	73.069	9.94e-40	944460	944959	+	1	COX2
Oorc_numt546	Orcinus orca	203	2428	2627	NW_004438692.1	77.833	2.2e-21	992153	992345	+	1	16S
Oorc_numt547	Orcinus orca	370	3276	3645	NW_004438699.1	82.973	4.31e-88	1209489	1209858	-	1	ND1
Oorc_numt548	Orcinus orca	3146	163	3282	NW_004438699.1	82.581	0	1210072	1213148	-	3	12S,16S,ND1
Oorc_numt549	Orcinus orca	142	22	163	NW_004438699.1	80.986	2.2e-21	1213540	1213681	-	1	12S
Oorc_numt550	Orcinus orca	294	15831	16123	NW_004438699.1	79.592	9.8e-50	1213955	1214245	-	1	D-loop
Oorc_numt551	Orcinus orca	43	15770	15812	NW_004438699.1	90.698	0.000104	1214249	1214291	-	1	D-loop
Oorc_numt552	Orcinus orca	227	15251	15473	NW_004438699.1	81.498	2.14e-41	1214590	1214812	-	2	CYTB,D-loop
Oorc_numt553	Orcinus orca	1197	14045	15237	NW_004438699.1	79.198	0	1215059	1216251	-	2	ND6,CYTB
Oorc_numt554	Orcinus orca	142	2488	2627	NW_004438712.1	80.282	4.76e-18	11545	11682	+	1	16S
Oorc_numt555	Orcinus orca	11505	1296	12793	NW_004438713.1	92.29	0	132982	144478	+	12	16S,ND1,ND2,COX1,COX2,ATP8,ATP6,COX3,ND3,ND4L,ND4,ND5
Oorc_numt556	Orcinus orca	142	2488	2627	NW_004438727.1	81.69	2.2e-21	106903	107040	+	1	16S
Oorc_numt557	Orcinus orca	142	9695	9836	NW_004438735.1	83.803	4.69e-28	334812	334953	+	1	ND3
Oorc_numt558	Orcinus orca	103	9823	9925	NW_004438735.1	77.67	0.000376	335159	335254	+	2	ND3,ND4L
Oorc_numt559	Orcinus orca	2091	13419	15466	NW_004438735.1	74.653	0	780128	782134	-	3	ND5,ND6,CYTB
Oorc_numt560	Orcinus orca	646	12381	13021	NW_004438735.1	72.91	9.87e-45	782511	783126	-	1	ND5
Oorc_numt561	Orcinus orca	168	12187	12351	NW_004438735.1	75.595	2.88e-10	783134	783297	-	1	ND5
Oorc_numt562	Orcinus orca	652	11537	12178	NW_004438735.1	74.847	9.59e-65	783400	784019	-	2	ND4,ND5
Oorc_numt563	Orcinus orca	601	15589	16181	NW_004438738.1	92.512	0	176320	176918	-	1	D-loop
Oorc_numt564	Orcinus orca	10400	5022	15409	NW_004438738.1	92.442	0	177939	188330	-	11	COX1,COX2,ATP8,ATP6,COX3,ND3,ND4L,ND4,ND5,ND6,CYTB
Oorc_numt565	Orcinus orca	47	4983	5029	NW_004438738.1	93.617	1.34e-08	188340	188386	-	0	-
Oorc_numt566	Orcinus orca	225	15250	15473	NW_004438738.1	75.556	4.76e-18	242813	243029	+	2	CYTB,D-loop
Oorc_numt567	Orcinus orca	175	15891	16064	NW_004438738.1	75.429	4.82e-08	243513	243670	+	1	D-loop
Oorc_numt568	Orcinus orca	95	114	208	NW_004438738.1	80	6.24e-07	244317	244405	+	1	12S
Oorc_numt569	Orcinus orca	3696	292	3913	NW_004438738.1	73.512	0	244816	248340	+	3	12S,16S,ND1
Oorc_numt570	Orcinus orca	429	4089	4506	NW_004438738.1	73.427	2.8e-30	248477	248897	+	1	ND2
Oorc_numt571	Orcinus orca	70	4683	4751	NW_004438738.1	81.429	0.000376	249071	249140	+	1	ND2
Oorc_numt572	Orcinus orca	115	4762	4876	NW_004438738.1	78.261	3.73e-09	249365	249478	+	1	ND2
Oorc_numt573	Orcinus orca	879	4995	5856	NW_004438738.1	74.403	4.28e-93	250279	251145	+	1	COX1
Oorc_numt574	Orcinus orca	905	5964	6862	NW_004438738.1	74.586	3.28e-99	251463	252346	+	1	COX1
Oorc_numt575	Orcinus orca	109	7528	7636	NW_004438738.1	76.147	0.000104	252957	253065	+	1	COX2
Oorc_numt576	Orcinus orca	217	15250	15465	NW_004438738.1	76.498	7.9e-21	256617	256827	+	1	CYTB
Oorc_numt577	Orcinus orca	164	15875	16035	NW_004438738.1	78.049	7.96e-16	257279	257435	+	1	D-loop
Oorc_numt578	Orcinus orca	1542	290	1803	NW_004438738.1	75.227	0	258250	259734	+	2	12S,16S
Oorc_numt579	Orcinus orca	726	1916	2611	NW_004438738.1	73.278	3.52e-49	260184	260873	+	1	16S
Oorc_numt580	Orcinus orca	617	1284	1888	NW_004438738.1	76.661	3.38e-79	265661	266250	+	1	16S
Oorc_numt581	Orcinus orca	748	1900	2611	NW_004438738.1	73.663	9.73e-55	266591	267303	+	1	16S
Oorc_numt582	Orcinus orca	1540	2281	3798	NW_004438742.1	71.104	5.65e-77	108566	110040	+	2	16S,ND1
Oorc_numt583	Orcinus orca	2323	4065	6340	NW_004438742.1	70.469	2.52e-105	110252	112516	+	2	ND2,COX1
Oorc_numt584	Orcinus orca	1140	6326	7459	NW_004438742.1	70.263	2.12e-46	112841	113952	+	2	COX1,COX2
Oorc_numt585	Orcinus orca	1125	6332	7445	NW_004438789.1	72.178	1.21e-78	5190	6282	-	2	COX1,COX2
Oorc_numt586	Orcinus orca	2324	4054	6339	NW_004438789.1	71.386	8.57e-145	6606	8876	-	2	ND2,COX1
Oorc_numt587	Orcinus orca	1660	2281	3913	NW_004438789.1	72.349	6.86e-121	8989	10590	-	2	16S,ND1
Oorc_numt588	Orcinus orca	1118	2816	3913	NW_004438791.1	72.093	1.23e-68	17959	19025	+	1	ND1
Oorc_numt589	Orcinus orca	450	4065	4506	NW_004438791.1	72.667	4.69e-28	19143	19584	+	1	ND2
Oorc_numt590	Orcinus orca	309	4761	5065	NW_004438791.1	72.492	1.33e-13	19851	20149	+	1	ND2
Oorc_numt591	Orcinus orca	1285	5076	6335	NW_004438791.1	70.973	1.61e-62	20186	21432	+	1	COX1
Oorc_numt592	Orcinus orca	491	6326	6816	NW_004438791.1	72.301	1.3e-28	21756	22229	+	1	COX1
Oorc_numt593	Orcinus orca	121	7501	7621	NW_004438791.1	77.686	3.73e-09	45436	45555	-	1	COX2
Oorc_numt594	Orcinus orca	147	7262	7408	NW_004438791.1	73.469	0.000376	45639	45785	-	1	COX2
Oorc_numt595	Orcinus orca	951	6332	7271	NW_004438791.1	71.188	3.55e-44	45976	46884	-	2	COX1,COX2
Oorc_numt596	Orcinus orca	2313	4065	6336	NW_004438791.1	71.206	1.87e-136	47263	49521	-	2	ND2,COX1
Oorc_numt597	Orcinus orca	1654	2281	3913	NW_004438791.1	71.524	9.13e-100	49639	51236	-	2	16S,ND1
Oorc_numt598	Orcinus orca	179	4206	4383	NW_004438799.1	74.86	8.02e-11	16688	16864	-	1	ND2
Oorc_numt599	Orcinus orca	142	2488	2627	NW_004438841.1	80.986	1.02e-19	27391	27528	-	1	16S

## Sheet: Sus scrofa
NUMT	Species	Length	mt start	mt end	chromosome	Identity (in %)	e-value	genome start	genome end	direction	# genes	genes
Sscr_numt1	Sus scrofa	101	7331	7431	AEMK02000251.1	80.198	1.11e-09	28890	28988	-	1	COX2
Sscr_numt2	Sus scrofa	219	7241	7455	AEMK02000251.1	73.973	6.62e-12	32545	32759	-	1	COX2
Sscr_numt3	Sus scrofa	1608	5200	6793	AEMK02000251.1	69.341	2.95e-40	33646	35199	-	1	COX1
Sscr_numt4	Sus scrofa	224	4812	5033	AEMK02000251.1	74.107	1.84e-12	35289	35504	-	1	ND2
Sscr_numt5	Sus scrofa	679	2941	3611	AEMK02000251.1	69.514	6.62e-12	36898	37556	-	1	ND1
Sscr_numt6	Sus scrofa	564	1719	2263	AEMK02000251.1	72.518	2.32e-31	38118	38660	-	1	16S
Sscr_numt7	Sus scrofa	115	820	934	AEMK02000251.1	78.261	1.43e-08	40247	40358	-	1	12S
Sscr_numt8	Sus scrofa	140	15850	15987	AEMK02000251.1	75.714	8.63e-06	41437	41568	-	1	D-loop
Sscr_numt9	Sus scrofa	194	15248	15438	AEMK02000251.1	73.711	1.43e-08	42714	42904	-	1	CYTB
Sscr_numt10	Sus scrofa	217	4952	5167	AEMK02000271.1	77.88	8.39e-26	66893	67102	+	1	ND2
Sscr_numt11	Sus scrofa	274	7910	8177	AEMK02000271.1	72.628	6.62e-12	68808	69077	+	2	ATP8,ATP6
Sscr_numt12	Sus scrofa	507	8207	8710	AEMK02000271.1	71.598	1.4e-23	69632	70122	+	2	ATP6,COX3
Sscr_numt13	Sus scrofa	112	8901	9012	AEMK02000271.1	76.786	8.63e-06	70514	70624	+	1	COX3
Sscr_numt14	Sus scrofa	966	9318	10267	AEMK02000271.1	69.979	6.49e-27	71904	72836	+	4	COX3,ND3,ND4L,ND4
Sscr_numt15	Sus scrofa	137	6665	6801	AEMK02000324.1	91.971	2.93e-45	93486	93622	-	1	COX1
Sscr_numt16	Sus scrofa	135	7317	7451	AEMK02000324.1	81.481	3.04e-20	447588	447721	-	1	COX2
Sscr_numt17	Sus scrofa	217	7241	7455	AEMK02000324.1	76.037	3.93e-19	451959	452170	-	1	COX2
Sscr_numt18	Sus scrofa	135	6887	7021	AEMK02000324.1	76.296	5.16e-08	452700	452831	-	0	-
Sscr_numt19	Sus scrofa	259	6585	6841	AEMK02000324.1	72.201	1.43e-08	452996	453247	-	1	COX1
Sscr_numt20	Sus scrofa	125	6175	6297	AEMK02000324.1	76	8.63e-06	453803	453925	-	1	COX1
Sscr_numt21	Sus scrofa	482	5118	5592	AEMK02000324.1	75.934	2.24e-56	455146	455615	-	1	COX1
Sscr_numt22	Sus scrofa	83	4951	5033	AEMK02000324.1	79.518	0.000112	455645	455725	-	1	ND2
Sscr_numt23	Sus scrofa	145	4439	4580	AEMK02000324.1	75.172	3.1e-05	456372	456509	-	1	ND2
Sscr_numt24	Sus scrofa	260	3632	3890	AEMK02000324.1	75	6.53e-22	457278	457532	-	1	ND1
Sscr_numt25	Sus scrofa	219	3001	3218	AEMK02000324.1	71.689	0.000112	457807	458023	-	1	ND1
Sscr_numt26	Sus scrofa	153	2657	2808	AEMK02000324.1	73.856	0.000112	458169	458319	-	1	16S
Sscr_numt27	Sus scrofa	215	2365	2577	AEMK02000324.1	76.279	3.93e-19	458385	458592	-	1	16S
Sscr_numt28	Sus scrofa	984	1170	2138	AEMK02000324.1	73.984	1.28e-88	458997	459928	-	1	16S
Sscr_numt29	Sus scrofa	86	820	904	AEMK02000324.1	83.721	8.57e-11	460625	460708	-	1	12S
Sscr_numt30	Sus scrofa	157	487	643	AEMK02000324.1	79.618	3.04e-20	461106	461259	-	1	12S
Sscr_numt31	Sus scrofa	205	6560	6762	AEMK02000338.1	76.585	3.93e-19	12928	13126	-	1	COX1
Sscr_numt32	Sus scrofa	766	5123	5878	AEMK02000338.1	72.585	8.04e-56	15204	15954	-	1	COX1
Sscr_numt33	Sus scrofa	121	4951	5070	AEMK02000338.1	79.339	6.62e-12	15983	16101	-	1	ND2
Sscr_numt34	Sus scrofa	145	3707	3850	AEMK02000338.1	74.483	0.000112	19683	19822	-	0	-
Sscr_numt35	Sus scrofa	160	3063	3220	AEMK02000338.1	74.375	1.85e-07	20281	20440	-	1	ND1
Sscr_numt36	Sus scrofa	198	2380	2577	AEMK02000338.1	77.273	8.45e-21	20916	21107	-	1	16S
Sscr_numt37	Sus scrofa	390	1796	2179	AEMK02000338.1	76.154	1.36e-43	22396	22771	-	1	16S
Sscr_numt38	Sus scrofa	215	4952	5165	AEMK02000339.1	74.419	6.62e-12	45690	45893	+	1	ND2
Sscr_numt39	Sus scrofa	59	263	321	AEMK02000408.1	89.831	3.08e-10	1021908	1021966	-	1	12S
Sscr_numt40	Sus scrofa	215	4952	5165	AEMK02000425.1	74.419	6.62e-12	124707	124910	+	1	ND2
Sscr_numt41	Sus scrofa	129	7313	7440	AEMK02000451.1	75.194	0.000112	40898	41024	-	1	COX2
Sscr_numt42	Sus scrofa	313	6892	7198	AEMK02000451.1	71.885	8.57e-11	41600	41905	-	1	COX2
Sscr_numt43	Sus scrofa	540	6254	6787	AEMK02000451.1	72.222	3.88e-29	42014	42530	-	1	COX1
Sscr_numt44	Sus scrofa	269	5123	5385	AEMK02000451.1	78.439	4.94e-38	44787	45054	-	1	COX1
Sscr_numt45	Sus scrofa	99	4973	5070	AEMK02000451.1	80.808	1.11e-09	45083	45179	-	0	-
Sscr_numt46	Sus scrofa	136	4660	4790	AEMK02000451.1	75.735	2.4e-06	46190	46324	-	1	ND2
Sscr_numt47	Sus scrofa	347	2404	2744	AEMK02000451.1	73.199	2.35e-21	49913	50251	-	2	16S,ND1
Sscr_numt48	Sus scrofa	341	1850	2187	AEMK02000451.1	74.487	1.39e-28	51716	52048	-	1	16S
Sscr_numt49	Sus scrofa	215	4952	5165	AEMK02000498.1	73.953	3.99e-09	15271	15471	+	1	ND2
Sscr_numt50	Sus scrofa	217	4952	5165	AEMK02000519.1	72.811	3.1e-05	2810	3014	+	1	ND2
Sscr_numt51	Sus scrofa	101	7331	7431	AEMK02000595.1	81.188	2.38e-11	41222	41320	-	1	COX2
Sscr_numt52	Sus scrofa	221	7241	7455	AEMK02000595.1	73.756	1.11e-09	44859	45071	-	1	COX2
Sscr_numt53	Sus scrofa	1600	5214	6793	AEMK02000595.1	70.125	4.81e-58	45959	47500	-	1	COX1
Sscr_numt54	Sus scrofa	82	4952	5033	AEMK02000595.1	81.707	1.85e-07	47604	47683	-	1	ND2
Sscr_numt55	Sus scrofa	113	820	931	AEMK02000595.1	81.416	1.1e-14	50776	50887	-	1	12S
Sscr_numt56	Sus scrofa	210	15797	16003	AEMK02000595.1	76.19	1.83e-17	52176	52377	-	1	D-loop
Sscr_numt57	Sus scrofa	101	7331	7431	AEMK02000627.1	79.208	5.16e-08	16734	16832	-	1	COX2
Sscr_numt58	Sus scrofa	216	7241	7451	AEMK02000627.1	74.074	8.57e-11	20280	20489	-	1	COX2
Sscr_numt59	Sus scrofa	994	5816	6793	AEMK02000627.1	69.819	1.4e-23	21377	22328	-	1	COX1
Sscr_numt60	Sus scrofa	504	5214	5714	AEMK02000627.1	72.817	4.98e-33	22704	23189	-	1	COX1
Sscr_numt61	Sus scrofa	82	4952	5033	AEMK02000627.1	81.707	1.85e-07	23293	23372	-	1	ND2
Sscr_numt62	Sus scrofa	621	3001	3618	AEMK02000627.1	69.082	2.4e-06	24894	25495	-	1	ND1
Sscr_numt63	Sus scrofa	113	820	931	AEMK02000627.1	81.416	1.1e-14	26296	26407	-	1	12S
Sscr_numt64	Sus scrofa	209	15797	16003	AEMK02000627.1	75.12	5.12e-13	27737	27934	-	1	D-loop
Sscr_numt65	Sus scrofa	194	15248	15438	AEMK02000627.1	73.711	1.43e-08	28707	28897	-	1	CYTB
Sscr_numt66	Sus scrofa	205	6560	6762	AEMK02000665.1	76.098	1.83e-17	14209	14407	-	1	COX1
Sscr_numt67	Sus scrofa	769	5123	5878	AEMK02000665.1	72.822	1.73e-57	16489	17239	-	1	COX1
Sscr_numt68	Sus scrofa	121	4951	5070	AEMK02000665.1	78.512	3.99e-09	17268	17382	-	1	ND2
Sscr_numt69	Sus scrofa	146	3707	3850	AEMK02000665.1	75.342	2.4e-06	20950	21089	-	0	-
Sscr_numt70	Sus scrofa	160	3063	3220	AEMK02000665.1	74.375	1.85e-07	21547	21706	-	1	ND1
Sscr_numt71	Sus scrofa	198	2380	2577	AEMK02000665.1	76.768	3.93e-19	22178	22369	-	1	16S
Sscr_numt72	Sus scrofa	392	1795	2179	AEMK02000665.1	76.02	1.77e-42	23657	24034	-	1	16S
Sscr_numt73	Sus scrofa	101	7331	7431	AEMK02000665.1	80.198	1.11e-09	32329	32427	-	1	COX2
Sscr_numt74	Sus scrofa	138	7319	7455	AEMK02000665.1	76.087	5.16e-08	35663	35797	-	1	COX2
Sscr_numt75	Sus scrofa	1610	5200	6793	AEMK02000665.1	69.938	3.74e-54	36729	38279	-	1	COX1
Sscr_numt76	Sus scrofa	82	4952	5033	AEMK02000665.1	80.488	8.63e-06	38369	38448	-	1	ND2
Sscr_numt77	Sus scrofa	411	2365	2766	AEMK02000665.1	71.533	2.38e-11	40860	41246	-	2	16S,ND1
Sscr_numt78	Sus scrofa	87	1272	1357	AEMK02000665.1	82.759	1.11e-09	42370	42454	-	1	16S
Sscr_numt79	Sus scrofa	112	821	931	AEMK02000665.1	80.357	6.62e-12	43056	43165	-	1	12S
Sscr_numt80	Sus scrofa	209	15797	16003	AEMK02000665.1	74.163	8.57e-11	44242	44443	-	1	D-loop
Sscr_numt81	Sus scrofa	196	15248	15438	AEMK02000665.1	73.98	3.99e-09	45210	45402	-	1	CYTB
Sscr_numt82	Sus scrofa	57	263	319	AEMK02000677.1	89.474	3.99e-09	1185428	1185484	+	1	12S
Sscr_numt83	Sus scrofa	186	11583	11764	CM000812.5	79.57	3.02e-25	15370341	15370522	-	1	ND5
Sscr_numt84	Sus scrofa	87	7536	7622	CM000812.5	81.609	3.99e-09	48421398	48421484	+	1	COX2
Sscr_numt85	Sus scrofa	348	10958	11298	CM000812.5	73.563	1.4e-23	53053505	53053845	-	1	ND4
Sscr_numt86	Sus scrofa	1001	9288	10267	CM000812.5	71.828	3.71e-59	53054907	53055876	-	1	COX3
Sscr_numt87	Sus scrofa	251	8764	9011	CM000812.5	73.307	5.12e-13	53057170	53057415	-	1	COX3
Sscr_numt88	Sus scrofa	237	8506	8740	CM000812.5	75.527	2.35e-21	53057946	53058181	-	2	ATP6,COX3
Sscr_numt89	Sus scrofa	369	7832	8192	CM000812.5	70.461	6.67e-07	53059031	53059393	-	2	ATP8,ATP6
Sscr_numt90	Sus scrofa	260	6101	6356	CM000812.5	71.923	6.67e-07	53060200	53060452	-	1	COX1
Sscr_numt91	Sus scrofa	218	4952	5167	CM000812.5	78.44	1.39e-28	53061325	53061538	-	1	ND2
Sscr_numt92	Sus scrofa	108	2046	2151	CM000812.5	80.556	8.57e-11	57842413	57842516	-	1	16S
Sscr_numt93	Sus scrofa	593	5	587	CM000812.5	74.368	1.04e-54	73772799	73773369	-	1	12S
Sscr_numt94	Sus scrofa	205	15798	16002	CM000812.5	84.39	8.16e-46	73773857	73774053	-	1	D-loop
Sscr_numt95	Sus scrofa	221	15221	15437	CM000812.5	74.661	3.06e-15	73774537	73774755	-	1	CYTB
Sscr_numt96	Sus scrofa	640	3161	3791	CM000812.5	73.125	2.91e-50	73803402	73804029	+	1	ND1
Sscr_numt97	Sus scrofa	256	4327	4580	CM000812.5	75	3.93e-19	73805058	73805302	+	1	ND2
Sscr_numt98	Sus scrofa	1082	4838	5893	CM000812.5	71.996	1.02e-69	73805850	73806907	+	2	ND2,COX1
Sscr_numt99	Sus scrofa	179	6008	6186	CM000812.5	73.184	8.63e-06	73807005	73807179	+	1	COX1
Sscr_numt100	Sus scrofa	99	6240	6338	CM000812.5	78.788	1.85e-07	73807212	73807310	+	1	COX1
Sscr_numt101	Sus scrofa	105	6677	6780	CM000812.5	78.095	8.63e-06	73807625	73807725	+	1	COX1
Sscr_numt102	Sus scrofa	120	6873	6991	CM000812.5	79.167	3.08e-10	73808131	73808243	+	1	COX1
Sscr_numt103	Sus scrofa	219	7235	7451	CM000812.5	74.886	3.06e-15	73808590	73808803	+	1	COX2
Sscr_numt104	Sus scrofa	542	496	1026	CM000812.5	75.83	4.77e-63	82390370	82390897	+	1	12S
Sscr_numt105	Sus scrofa	220	1271	1488	CM000812.5	76.364	8.45e-21	82391831	82392044	+	1	16S
Sscr_numt106	Sus scrofa	191	1876	2066	CM000812.5	81.675	1.07e-34	82392537	82392726	+	1	16S
Sscr_numt107	Sus scrofa	448	2321	2766	CM000812.5	76.116	2.89e-55	82393340	82393779	+	2	16S,ND1
Sscr_numt108	Sus scrofa	188	3687	3874	CM000812.5	100	5.92e-92	89603554	89603741	-	1	ND1
Sscr_numt109	Sus scrofa	104	9282	9385	CM000812.5	88.462	3.02e-25	91261383	91261486	-	1	COX3
Sscr_numt110	Sus scrofa	132	1177	1307	CM000812.5	90.152	1.37e-38	97055914	97056044	-	1	16S
Sscr_numt111	Sus scrofa	311	14051	14360	CM000812.5	79.421	6.26e-52	112627650	112627955	-	2	ND6,CYTB
Sscr_numt112	Sus scrofa	73	5483	5554	CM000812.5	83.562	1.85e-07	122058088	122058159	-	1	COX1
Sscr_numt113	Sus scrofa	41	5215	5255	CM000812.5	95.122	2.4e-06	144294138	144294177	+	0	-
Sscr_numt114	Sus scrofa	40	312	351	CM000812.5	92.5	0.000112	145350771	145350810	+	1	12S
Sscr_numt115	Sus scrofa	89	11861	11948	CM000812.5	91.011	5.05e-23	148384248	148384335	+	1	ND5
Sscr_numt116	Sus scrofa	69	6544	6612	CM000812.5	88.406	1.84e-12	151545124	151545192	-	1	COX1
Sscr_numt117	Sus scrofa	39	15699	15737	CM000812.5	92.308	0.000402	156505303	156505341	-	1	D-loop
Sscr_numt118	Sus scrofa	313	15820	16123	CM000812.5	86.262	2.77e-85	158549769	158550074	-	1	D-loop
Sscr_numt119	Sus scrofa	37	7693	7729	CM000812.5	97.297	2.4e-06	212908910	212908946	-	1	COX2
Sscr_numt120	Sus scrofa	156	8831	8986	CM000812.5	89.103	2.93e-45	219902529	219902683	+	1	COX3
Sscr_numt121	Sus scrofa	104	11674	11776	CM000812.5	85.577	1.09e-19	221758546	221758649	-	1	ND5
Sscr_numt122	Sus scrofa	41	3725	3765	CM000812.5	97.561	1.43e-08	230359863	230359903	-	0	-
Sscr_numt123	Sus scrofa	55	16298	16351	CM000812.5	89.091	1.85e-07	239443499	239443553	-	1	D-loop
Sscr_numt124	Sus scrofa	79	3315	3393	CM000812.5	88.608	2.37e-16	250448910	250448988	-	1	ND1
Sscr_numt125	Sus scrofa	66	14750	14815	CM000812.5	87.879	8.57e-11	268251907	268251972	+	1	CYTB
Sscr_numt126	Sus scrofa	445	15527	15968	CM000813.5	89.438	9.03e-155	19403553	19403995	-	1	D-loop
Sscr_numt127	Sus scrofa	348	15092	15438	CM000813.5	88.506	1.24e-113	19404211	19404557	-	1	CYTB
Sscr_numt128	Sus scrofa	102	2334	2434	CM000813.5	78.431	6.67e-07	23653014	23653115	-	1	16S
Sscr_numt129	Sus scrofa	135	2020	2154	CM000813.5	78.519	1.42e-13	23653277	23653409	-	1	16S
Sscr_numt130	Sus scrofa	240	9126	9365	CM000813.5	84.583	3.71e-59	38781559	38781798	+	1	COX3
Sscr_numt131	Sus scrofa	57	1504	1560	CM000813.5	100	3.93e-19	46516849	46516905	+	1	16S
Sscr_numt132	Sus scrofa	348	15101	15438	CM000813.5	73.851	8.39e-26	56023564	56023909	+	1	CYTB
Sscr_numt133	Sus scrofa	278	15550	15826	CM000813.5	75.18	8.39e-26	56024170	56024445	+	1	D-loop
Sscr_numt134	Sus scrofa	39	15851	15889	CM000813.5	92.308	0.000402	56024451	56024489	+	1	D-loop
Sscr_numt135	Sus scrofa	61	4948	5008	CM000813.5	98.361	1.09e-19	67385849	67385909	-	1	ND2
Sscr_numt136	Sus scrofa	111	15331	15438	CM000813.5	79.279	3.99e-09	82248566	82248673	+	0	-
Sscr_numt137	Sus scrofa	215	15796	16002	CM000813.5	79.535	1.08e-29	82249366	82249575	+	1	D-loop
Sscr_numt138*	Sus scrofa	104	16550	104	CM000813.5	78.846	6.67e-07	82250005	82250102	+	2	12S,D-loop
Sscr_numt139	Sus scrofa	1250	88	1320	CM000813.5	70.72	1.36e-43	82250359	82251524	+	1	12S
Sscr_numt140	Sus scrofa	107	1383	1488	CM000813.5	78.505	6.67e-07	82251561	82251663	+	1	16S
Sscr_numt141	Sus scrofa	336	1838	2161	CM000813.5	77.381	6.35e-42	82252589	82252916	+	1	16S
Sscr_numt142	Sus scrofa	273	2458	2726	CM000813.5	75.458	1.4e-23	82253139	82253401	+	1	16S
Sscr_numt143	Sus scrofa	350	3134	3480	CM000813.5	77.714	4.87e-48	82265065	82265403	+	1	ND1
Sscr_numt144	Sus scrofa	484	3705	4187	CM000813.5	72.727	3.02e-25	82265907	82266351	+	1	ND2
Sscr_numt145	Sus scrofa	437	4951	5375	CM000813.5	79.634	2.81e-75	82267015	82267439	+	1	COX1
Sscr_numt146	Sus scrofa	899	5728	6620	CM000813.5	71.413	2.91e-50	82268280	82269155	+	1	COX1
Sscr_numt147	Sus scrofa	191	6609	6796	CM000813.5	73.298	2.4e-06	82269352	82269538	+	1	COX1
Sscr_numt148	Sus scrofa	421	6884	7299	CM000813.5	74.822	2.95e-40	82269600	82270010	+	1	COX2
Sscr_numt149	Sus scrofa	157	8307	8459	CM000813.5	75.159	6.67e-07	82271666	82271817	+	1	ATP6
Sscr_numt150	Sus scrofa	346	3635	3980	CM000813.5	93.353	1.98e-141	82362306	82362651	+	2	ND1,ND2
Sscr_numt151	Sus scrofa	193	2670	2861	CM000813.5	84.456	3.79e-44	84718062	84718253	-	2	16S,ND1
Sscr_numt152	Sus scrofa	4803	9510	14307	CM000813.5	90.756	0	93844374	93849155	-	6	ND3,ND4L,ND4,ND5,ND6,CYTB
Sscr_numt153	Sus scrofa	59	8518	8576	CM000813.5	84.746	3.1e-05	109524182	109524240	+	2	ATP6,COX3
Sscr_numt154	Sus scrofa	11013	4431	15438	CM000813.5	90.629	0	115563170	115574158	+	12	ND2,COX1,COX2,ATP8,ATP6,COX3,ND3,ND4L,ND4,ND5,ND6,CYTB
Sscr_numt155	Sus scrofa	171	15377	15546	CM000813.5	80.702	2.33e-26	115574161	115574329	+	1	D-loop
Sscr_numt156	Sus scrofa	1416	8281	9696	CM000813.5	92.373	0	131565601	131567016	+	3	ATP6,COX3,ND3
Sscr_numt157	Sus scrofa	346	1847	2187	CM000813.5	74.566	1.39e-28	151909813	151910148	+	1	16S
Sscr_numt158	Sus scrofa	370	2380	2744	CM000813.5	72.973	8.45e-21	151911646	151912001	+	2	16S,ND1
Sscr_numt159	Sus scrofa	548	3073	3614	CM000813.5	70.62	1.83e-17	151912322	151912853	+	1	ND1
Sscr_numt160	Sus scrofa	216	3707	3920	CM000813.5	74.074	8.57e-11	151912929	151913135	+	1	ND2
Sscr_numt161	Sus scrofa	121	4951	5070	CM000813.5	77.686	1.43e-08	151916430	151916548	+	1	ND2
Sscr_numt162	Sus scrofa	269	5123	5385	CM000813.5	78.439	4.94e-38	151916577	151916844	+	1	COX1
Sscr_numt163	Sus scrofa	284	5989	6267	CM000813.5	71.127	0.000402	151918709	151918982	+	1	COX1
Sscr_numt164	Sus scrofa	521	6254	6768	CM000813.5	72.169	6.49e-27	151919526	151920023	+	1	COX1
Sscr_numt165	Sus scrofa	109	6889	6996	CM000813.5	77.064	3.1e-05	151920150	151920256	+	0	-
Sscr_numt166	Sus scrofa	111	7314	7423	CM000813.5	76.577	0.000112	151921043	151921151	+	1	COX2
Sscr_numt167	Sus scrofa	101	7331	7431	CM000814.5	80.198	1.11e-09	26355	26453	-	1	COX2
Sscr_numt168	Sus scrofa	126	7332	7455	CM000814.5	76.984	5.16e-08	29846	29969	-	1	COX2
Sscr_numt169	Sus scrofa	206	6590	6793	CM000814.5	74.272	2.38e-11	30948	31147	-	1	COX1
Sscr_numt170	Sus scrofa	370	5214	5580	CM000814.5	74.054	5.01e-28	32677	33031	-	1	COX1
Sscr_numt171	Sus scrofa	319	4721	5033	CM000814.5	71.787	1.11e-09	33135	33441	-	1	ND2
Sscr_numt172	Sus scrofa	235	3377	3608	CM000814.5	72.34	6.67e-07	34755	34983	-	1	ND1
Sscr_numt173	Sus scrofa	303	3001	3303	CM000814.5	70.627	8.63e-06	35330	35627	-	1	ND1
Sscr_numt174	Sus scrofa	349	2416	2757	CM000814.5	71.347	1.43e-08	35863	36196	-	1	16S
Sscr_numt175	Sus scrofa	293	1887	2176	CM000814.5	74.061	1.41e-18	36325	36603	-	1	16S
Sscr_numt176	Sus scrofa	110	1719	1828	CM000814.5	77.273	3.1e-05	36944	37048	-	1	16S
Sscr_numt177	Sus scrofa	97	1395	1491	CM000814.5	80.412	3.99e-09	37274	37369	-	1	16S
Sscr_numt178	Sus scrofa	108	1252	1357	CM000814.5	76.852	0.000402	37702	37806	-	1	16S
Sscr_numt179	Sus scrofa	113	820	931	CM000814.5	81.416	1.1e-14	38377	38488	-	1	12S
Sscr_numt180	Sus scrofa	209	15797	16003	CM000814.5	75.598	8.51e-16	39548	39748	-	1	D-loop
Sscr_numt181	Sus scrofa	110	1719	1828	CM000814.5	77.273	3.1e-05	40886	40990	-	1	16S
Sscr_numt182	Sus scrofa	97	1395	1491	CM000814.5	80.412	3.99e-09	41216	41311	-	1	16S
Sscr_numt183	Sus scrofa	108	1252	1357	CM000814.5	76.852	0.000402	41644	41748	-	1	16S
Sscr_numt184	Sus scrofa	113	820	931	CM000814.5	81.416	1.1e-14	42319	42430	-	1	12S
Sscr_numt185	Sus scrofa	209	15797	16003	CM000814.5	75.598	8.51e-16	43475	43675	-	1	D-loop
Sscr_numt186	Sus scrofa	78	15363	15438	CM000814.5	80.769	0.000112	44446	44522	-	0	-
Sscr_numt187	Sus scrofa	42	1879	1920	CM000814.5	95.238	1.85e-07	18128441	18128482	+	1	16S
Sscr_numt188	Sus scrofa	62	13832	13893	CM000814.5	85.484	6.67e-07	34560856	34560917	-	1	ND6
Sscr_numt189	Sus scrofa	63	14796	14858	CM000814.5	88.889	3.08e-10	43151559	43151620	+	1	CYTB
Sscr_numt190	Sus scrofa	529	14915	15436	CM000814.5	76.181	1.7e-67	43151652	43152173	+	1	CYTB
Sscr_numt191	Sus scrofa	732	3	730	CM000814.5	82.923	1.13e-178	43152603	43153312	+	1	12S
Sscr_numt192	Sus scrofa	583	977	1544	CM000814.5	73.585	1.06e-39	43153662	43154206	+	2	12S,16S
Sscr_numt193	Sus scrofa	1632	1525	3138	CM000814.5	74.265	4.14e-163	43154310	43155847	+	2	16S,ND1
Sscr_numt194	Sus scrofa	135	3121	3255	CM000814.5	76.296	3.99e-09	43156080	43156214	+	1	ND1
Sscr_numt195	Sus scrofa	738	3360	4087	CM000814.5	73.306	1.04e-54	43156329	43157025	+	1	ND1
Sscr_numt196	Sus scrofa	1687	4078	5745	CM000814.5	74.392	2.44e-175	43157281	43158880	+	2	ND2,COX1
Sscr_numt197	Sus scrofa	330	5981	6309	CM000814.5	76.364	3.82e-39	43159407	43159731	+	1	COX1
Sscr_numt198	Sus scrofa	476	6332	6795	CM000814.5	75.63	1.74e-52	43160563	43161028	+	1	COX1
Sscr_numt199	Sus scrofa	3400	6883	10219	CM000814.5	73.794	0	43161049	43164352	+	8	COX1,COX2,ATP8,ATP6,COX3,ND3,ND4L,ND4
Sscr_numt200	Sus scrofa	1301	10410	11703	CM000814.5	71.022	1.72e-62	43164805	43166043	+	1	ND4
Sscr_numt201	Sus scrofa	1501	11710	13187	CM000814.5	72.751	4.38e-123	43166097	43167560	+	1	ND5
Sscr_numt202	Sus scrofa	238	13279	13512	CM000814.5	74.37	8.51e-16	43167824	43168058	+	1	ND5
Sscr_numt203	Sus scrofa	952	13506	14447	CM000814.5	75.84	2.04e-121	43168404	43169324	+	3	ND5,ND6,CYTB
Sscr_numt204	Sus scrofa	235	14480	14713	CM000814.5	75.745	2.35e-21	43169641	43169871	+	1	CYTB
Sscr_numt205	Sus scrofa	207	15741	15947	CM000814.5	98.551	1.63e-97	44071619	44071825	-	1	D-loop
Sscr_numt206	Sus scrofa	123	7317	7439	CM000814.5	77.236	5.16e-08	57063061	57063180	-	1	COX2
Sscr_numt207	Sus scrofa	281	15617	15892	CM000814.5	74.377	3.04e-20	67737136	67737409	+	1	D-loop
Sscr_numt208	Sus scrofa	408	7039	7439	CM000814.5	72.059	5.08e-18	78374936	78375329	-	1	COX2
Sscr_numt209	Sus scrofa	430	6408	6833	CM000814.5	70.93	5.12e-13	78375641	78376057	-	1	COX1
Sscr_numt210	Sus scrofa	265	3677	3925	CM000814.5	76.604	2.33e-26	78377004	78377266	-	1	ND1
Sscr_numt211	Sus scrofa	255	3085	3336	CM000814.5	74.51	1.41e-18	78377559	78377809	-	1	ND1
Sscr_numt212	Sus scrofa	420	2679	3094	CM000814.5	70.476	2.38e-11	78378078	78378491	-	1	ND1
Sscr_numt213	Sus scrofa	712	1876	2574	CM000814.5	75	3.64e-74	78379155	78379836	-	1	16S
Sscr_numt214	Sus scrofa	174	1695	1865	CM000814.5	74.138	8.63e-06	78379958	78380123	-	1	16S
Sscr_numt215	Sus scrofa	505	1140	1635	CM000814.5	76.832	2.85e-65	78380183	78380668	-	1	16S
Sscr_numt216	Sus scrofa	234	838	1066	CM000814.5	79.06	1.79e-32	78381197	78381424	-	1	12S
Sscr_numt217	Sus scrofa	219	446	663	CM000814.5	77.626	2.33e-26	78382850	78383066	-	1	12S
Sscr_numt218	Sus scrofa	186	93	277	CM000814.5	80.645	1.08e-29	78383492	78383674	-	1	12S
Sscr_numt219	Sus scrofa	39	3150	3188	CM000814.5	94.872	8.63e-06	96623126	96623164	+	1	ND1
Sscr_numt220	Sus scrofa	88	12381	12468	CM000814.5	90.909	5.05e-23	100324003	100324090	-	1	ND5
Sscr_numt221	Sus scrofa	95	7509	7603	CM000814.5	95.789	1.38e-33	100324091	100324185	+	1	COX2
Sscr_numt222	Sus scrofa	195	8919	9112	CM000814.5	73.333	5.16e-08	102883338	102883530	-	1	COX3
Sscr_numt223	Sus scrofa	1689	7266	8905	CM000814.5	71.048	6e-82	102883980	102885613	-	4	COX2,ATP8,ATP6,COX3
Sscr_numt224	Sus scrofa	1282	5890	7162	CM000814.5	75.195	5.4e-157	102886075	102887320	-	2	COX1,COX2
Sscr_numt225	Sus scrofa	81	5777	5857	CM000814.5	81.481	6.67e-07	102888830	102888909	-	1	COX1
Sscr_numt226	Sus scrofa	385	5199	5579	CM000814.5	80.26	4.7e-73	102889092	102889475	-	1	COX1
Sscr_numt227	Sus scrofa	174	15550	15721	CM000814.5	77.011	2.37e-16	120898149	120898320	-	1	D-loop
Sscr_numt228	Sus scrofa	137	11928	12064	CM000814.5	87.591	1.07e-34	123499172	123499306	-	1	ND5
Sscr_numt229	Sus scrofa	100	8587	8686	CM000815.5	89	1.09e-24	25799136	25799235	-	2	ATP6,COX3
Sscr_numt230	Sus scrofa	238	4673	4910	CM000815.5	92.017	4.61e-88	25799246	25799483	+	1	ND2
Sscr_numt231	Sus scrofa	67	9748	9811	CM000815.5	83.582	0.000112	29940346	29940409	+	1	ND3
Sscr_numt232	Sus scrofa	157	15190	15346	CM000815.5	85.987	4.94e-38	39630591	39630747	+	1	CYTB
Sscr_numt233	Sus scrofa	1425	526	1950	CM000815.5	98.456	0	53952874	53954297	+	2	12S,16S
Sscr_numt234	Sus scrofa	244	12935	13177	CM000815.5	83.607	8.04e-56	57934982	57935224	+	1	ND5
Sscr_numt235	Sus scrofa	133	7559	7691	CM000815.5	81.955	2.35e-21	66811813	66811945	-	1	COX2
Sscr_numt236	Sus scrofa	97	2281	2377	CM000815.5	79.381	6.67e-07	68194820	68194912	+	1	16S
Sscr_numt237	Sus scrofa	61	1702	1762	CM000815.5	91.803	5.12e-13	78043892	78043952	-	1	16S
Sscr_numt238	Sus scrofa	136	2205	2340	CM000815.5	94.853	2.25e-51	81460965	81461100	-	1	16S
Sscr_numt239	Sus scrofa	394	11829	12222	CM000815.5	91.624	1.95e-151	89935500	89935893	+	1	ND5
Sscr_numt240	Sus scrofa	34	14117	14150	CM000815.5	97.059	0.000112	93743167	93743200	-	0	-
Sscr_numt241	Sus scrofa	268	8964	9226	CM000815.5	73.134	5.12e-13	107040229	107040490	+	1	COX3
Sscr_numt242	Sus scrofa	105	1450	1551	CM000815.5	82.857	8.45e-21	108441077	108441181	-	1	16S
Sscr_numt243	Sus scrofa	72	11656	11727	CM000815.5	94.444	1.1e-14	108441175	108441246	+	0	-
Sscr_numt244	Sus scrofa	215	7076	7290	CM000815.5	86.977	2.87e-60	114982661	114982875	+	1	COX2
Sscr_numt245	Sus scrofa	63	3140	3202	CM000815.5	85.714	1.85e-07	127921848	127921910	-	1	ND1
Sscr_numt246	Sus scrofa	92	2659	2750	CM000815.5	82.609	6.62e-12	127922276	127922367	-	2	16S,ND1
Sscr_numt247	Sus scrofa	95	7311	7404	CM000815.5	77.895	0.000402	130866383	130866475	+	1	COX2
Sscr_numt248	Sus scrofa	313	1877	2187	CM000815.5	75.08	1.39e-28	130906177	130906481	+	1	16S
Sscr_numt249	Sus scrofa	371	2380	2744	CM000815.5	73.585	1.09e-24	130907939	130908296	+	2	16S,ND1
Sscr_numt250	Sus scrofa	522	3098	3613	CM000815.5	70.881	1.83e-17	130908630	130909133	+	1	ND1
Sscr_numt251	Sus scrofa	39	1889	1927	CM000816.5	100	3.99e-09	24433187	24433225	+	1	16S
Sscr_numt252	Sus scrofa	51	1361	1411	CM000816.5	96.078	1.84e-12	24433224	24433274	+	1	16S
Sscr_numt253	Sus scrofa	217	8207	8422	CM000816.5	75.576	2.37e-16	48601359	48601565	+	1	ATP6
Sscr_numt254	Sus scrofa	262	8817	9074	CM000816.5	73.282	3.96e-14	48602883	48603141	+	1	COX3
Sscr_numt255	Sus scrofa	117	9153	9269	CM000816.5	75.214	0.000402	48603215	48603331	+	1	COX3
Sscr_numt256	Sus scrofa	377	9347	9720	CM000816.5	71.883	1.1e-14	48603370	48603730	+	2	COX3,ND3
Sscr_numt257	Sus scrofa	281	9838	10111	CM000816.5	75.089	1.82e-22	48604114	48604386	+	1	ND4L
Sscr_numt258	Sus scrofa	254	10463	10715	CM000816.5	74.016	2.37e-16	48604715	48604962	+	1	ND4
Sscr_numt259	Sus scrofa	186	10712	10895	CM000816.5	77.419	1.09e-19	48605033	48605216	+	1	ND4
Sscr_numt260	Sus scrofa	183	11105	11287	CM000816.5	87.978	1.74e-52	50183048	50183230	+	1	ND4
Sscr_numt261	Sus scrofa	54	298	351	CM000816.5	87.037	8.63e-06	57080250	57080303	+	1	12S
Sscr_numt262	Sus scrofa	177	13865	14041	CM000816.5	94.915	7.87e-71	57116952	57117128	-	1	ND6
Sscr_numt263	Sus scrofa	184	7449	7632	CM000816.5	94.022	2.19e-71	61211071	61211254	-	1	COX2
Sscr_numt264	Sus scrofa	154	5395	5548	CM000816.5	79.87	2.35e-21	65471243	65471396	-	1	COX1
Sscr_numt265	Sus scrofa	65	8320	8384	CM000816.5	83.077	3.1e-05	67080448	67080512	-	1	ATP6
Sscr_numt266	Sus scrofa	221	3351	3571	CM000816.5	89.14	2.83e-70	74793771	74793991	+	1	ND1
Sscr_numt267	Sus scrofa	76	8725	8800	CM000817.5	81.579	2.4e-06	8607413	8607488	+	1	COX3
Sscr_numt268	Sus scrofa	76	8725	8800	CM000817.5	81.579	2.4e-06	8666731	8666806	+	1	COX3
Sscr_numt269	Sus scrofa	114	7327	7440	CM000817.5	77.193	2.4e-06	18359006	18359115	-	1	COX2
Sscr_numt270	Sus scrofa	1038	6090	7115	CM000817.5	69.461	5.08e-18	18360998	18361983	-	2	COX1,COX2
Sscr_numt271	Sus scrofa	672	5123	5785	CM000817.5	72.024	4.94e-38	18363561	18364207	-	1	COX1
Sscr_numt272	Sus scrofa	89	4984	5072	CM000817.5	78.652	0.000112	18364234	18364320	-	0	-
Sscr_numt273	Sus scrofa	258	2321	2577	CM000817.5	77.519	6.44e-32	18368845	18369096	-	1	16S
Sscr_numt274	Sus scrofa	403	1695	2092	CM000817.5	72.953	3.9e-24	18369727	18370115	-	1	16S
Sscr_numt275	Sus scrofa	297	1795	2087	CM000817.5	72.054	8.57e-11	29251367	29251656	+	1	16S
Sscr_numt276	Sus scrofa	258	2321	2577	CM000817.5	78.682	8.27e-36	29252835	29253081	+	1	16S
Sscr_numt277	Sus scrofa	469	3119	3578	CM000817.5	70.362	6.67e-07	29253879	29254323	+	1	ND1
Sscr_numt278	Sus scrofa	217	3707	3923	CM000817.5	73.733	8.57e-11	29254440	29254648	+	1	ND2
Sscr_numt279	Sus scrofa	62	4664	4725	CM000817.5	83.871	3.1e-05	29256489	29256550	+	1	ND2
Sscr_numt280	Sus scrofa	123	4951	5072	CM000817.5	79.675	1.84e-12	29257297	29257415	+	1	ND2
Sscr_numt281	Sus scrofa	770	5120	5880	CM000817.5	70.779	3.88e-29	29257439	29258178	+	1	COX1
Sscr_numt282	Sus scrofa	794	6078	6855	CM000817.5	69.773	5.12e-13	29259728	29260481	+	1	COX1
Sscr_numt283	Sus scrofa	250	7317	7565	CM000817.5	72.8	1.11e-09	29262199	29262438	+	1	COX2
Sscr_numt284	Sus scrofa	229	6889	7116	CM000817.5	73.799	5.12e-13	38899893	38900117	+	2	COX1,COX2
Sscr_numt285	Sus scrofa	110	7331	7440	CM000817.5	77.273	6.67e-07	38900647	38900756	+	1	COX2
Sscr_numt286	Sus scrofa	122	7480	7601	CM000817.5	75.41	0.000112	38900777	38900897	+	1	COX2
Sscr_numt287	Sus scrofa	180	7253	7432	CM000817.5	74.444	3.08e-10	38903591	38903769	+	1	COX2
Sscr_numt288	Sus scrofa	231	5770	6000	CM000817.5	84.848	1.73e-57	38960246	38960476	-	1	COX1
Sscr_numt289	Sus scrofa	276	1432	1704	CM000817.5	89.13	9.9e-90	41765755	41766029	-	1	16S
Sscr_numt290	Sus scrofa	408	2725	3132	CM000817.5	75	2.28e-41	43684717	43685114	-	1	ND1
Sscr_numt291	Sus scrofa	245	7917	8161	CM000817.5	73.878	3.06e-15	46651868	46652106	-	2	ATP8,ATP6
Sscr_numt292	Sus scrofa	200	6075	6274	CM000817.5	73.5	3.99e-09	46653126	46653321	-	1	COX1
Sscr_numt293	Sus scrofa	191	1720	1903	CM000817.5	75.916	1.1e-14	89831912	89832102	+	1	16S
Sscr_numt294	Sus scrofa	99	10109	10207	CM000817.5	88.889	1.4e-23	90887349	90887446	-	2	ND4L,ND4
Sscr_numt295	Sus scrofa	56	1885	1940	CM000817.5	85.714	0.000112	126256802	126256855	-	1	16S
Sscr_numt296	Sus scrofa	611	9669	10267	CM000817.5	70.376	1.83e-17	127737942	127738536	-	3	ND3,ND4L,ND4
Sscr_numt297	Sus scrofa	179	9278	9456	CM000817.5	74.86	8.57e-11	127739321	127739495	-	1	COX3
Sscr_numt298	Sus scrofa	415	8300	8710	CM000817.5	73.253	1.08e-29	127741274	127741681	-	2	ATP6,COX3
Sscr_numt299	Sus scrofa	290	7737	8022	CM000817.5	73.448	3.06e-15	127742465	127742741	-	2	ATP8,ATP6
Sscr_numt300	Sus scrofa	285	6068	6345	CM000817.5	73.333	1.1e-14	127743250	127743526	-	1	COX1
Sscr_numt301	Sus scrofa	193	4976	5167	CM000817.5	78.238	2.35e-21	127744299	127744480	-	0	-
Sscr_numt302	Sus scrofa	191	15798	15988	CM000817.5	78.534	1.4e-23	128730479	128730663	+	1	D-loop
Sscr_numt303*	Sus scrofa	949	16550	931	CM000817.5	73.762	1.29e-83	128731123	128732031	+	2	12S,D-loop
Sscr_numt304	Sus scrofa	229	1262	1488	CM000817.5	78.603	3e-30	128732862	128733083	+	1	16S
Sscr_numt305	Sus scrofa	312	1514	1823	CM000817.5	72.436	8.57e-11	128733391	128733681	+	1	16S
Sscr_numt306	Sus scrofa	83	1888	1970	CM000817.5	79.518	0.000112	128734030	128734110	+	1	16S
Sscr_numt307	Sus scrofa	75	5097	5171	CM000817.5	93.333	8.45e-21	146806243	146806317	+	0	-
Sscr_numt308	Sus scrofa	170	5435	5604	CM000817.5	84.706	4.94e-38	149060359	149060527	-	1	COX1
Sscr_numt309	Sus scrofa	186	5420	5604	CM000817.5	83.871	2.95e-40	156788218	156788402	-	1	COX1
Sscr_numt310	Sus scrofa	184	1086	1266	CM000817.5	84.239	2.95e-40	159141140	159141322	-	1	16S
Sscr_numt311	Sus scrofa	65	3599	3663	CM000817.5	89.231	6.62e-12	170424972	170425036	+	1	ND1
Sscr_numt312	Sus scrofa	136	1496	1627	CM000817.5	76.471	6.67e-07	170787913	170788042	-	1	16S
Sscr_numt313	Sus scrofa	217	1273	1488	CM000817.5	75.115	3.96e-14	170788989	170789193	-	1	16S
Sscr_numt314	Sus scrofa	400	1795	2187	CM000817.5	74.5	6.44e-32	170803314	170803693	+	1	16S
Sscr_numt315	Sus scrofa	178	2401	2578	CM000817.5	78.652	2.35e-21	170804961	170805132	+	1	16S
Sscr_numt316	Sus scrofa	565	3056	3613	CM000817.5	69.558	1.85e-07	170806897	170807443	+	1	ND1
Sscr_numt317	Sus scrofa	85	3707	3790	CM000817.5	80	0.000112	170807525	170807604	+	0	-
Sscr_numt318	Sus scrofa	121	4951	5070	CM000817.5	76.033	3.1e-05	170811043	170811160	+	1	ND2
Sscr_numt319	Sus scrofa	223	5123	5339	CM000817.5	80.717	1.78e-37	170811189	170811410	+	1	COX1
Sscr_numt320	Sus scrofa	405	5479	5877	CM000817.5	71.358	8.51e-16	170811525	170811923	+	1	COX1
Sscr_numt321	Sus scrofa	216	3103	3318	CM000818.5	87.5	6.17e-62	1170816	1171030	-	1	ND1
Sscr_numt322	Sus scrofa	326	9565	9888	CM000818.5	80.061	1.34e-58	30704274	30704595	+	2	ND3,ND4L
Sscr_numt323	Sus scrofa	54	12219	12272	CM000818.5	87.037	8.63e-06	37124166	37124219	-	1	ND5
Sscr_numt324	Sus scrofa	86	1153	1237	CM000818.5	83.721	2.38e-11	37124285	37124369	+	1	16S
Sscr_numt325	Sus scrofa	70	4970	5038	CM000818.5	97.143	1.82e-22	47762849	47762918	+	0	-
Sscr_numt326	Sus scrofa	59	5864	5922	CM000818.5	86.441	6.67e-07	54791092	54791150	+	1	COX1
Sscr_numt327	Sus scrofa	108	14105	14212	CM000818.5	91.667	6.44e-32	54791163	54791268	+	1	CYTB
Sscr_numt328	Sus scrofa	110	3577	3686	CM000818.5	80	3.08e-10	55816577	55816680	+	1	ND1
Sscr_numt329	Sus scrofa	187	3670	3856	CM000818.5	86.631	3.77e-49	55816949	55817134	+	1	ND1
Sscr_numt330	Sus scrofa	321	5483	5801	CM000818.5	71.651	6.62e-12	55908582	55908896	+	1	COX1
Sscr_numt331	Sus scrofa	70	6240	6309	CM000818.5	81.429	0.000112	55910532	55910601	+	1	COX1
Sscr_numt332	Sus scrofa	796	6442	7224	CM000818.5	71.231	1.79e-32	55910731	55911483	+	2	COX1,COX2
Sscr_numt333	Sus scrofa	784	5123	5894	CM000818.5	70.408	8.39e-26	56047774	56048531	-	1	COX1
Sscr_numt334	Sus scrofa	118	4951	5067	CM000818.5	79.661	2.38e-11	56048563	56048676	-	1	ND2
Sscr_numt335	Sus scrofa	61	3161	3220	CM000818.5	83.607	0.000402	56051718	56051777	-	1	ND1
Sscr_numt336	Sus scrofa	257	2321	2576	CM000818.5	80.156	4.91e-43	56052596	56052846	-	1	16S
Sscr_numt337	Sus scrofa	115	2150	2262	CM000818.5	76.522	0.000402	56053576	56053684	-	1	16S
Sscr_numt338	Sus scrofa	307	1795	2096	CM000818.5	73.941	8.45e-21	56053969	56054267	-	1	16S
Sscr_numt339	Sus scrofa	196	15475	15668	CM000818.5	90.816	2.85e-65	82469847	82470040	-	1	D-loop
Sscr_numt340	Sus scrofa	250	11409	11658	CM000818.5	91.2	1.28e-88	98470345	98470591	-	1	ND4
Sscr_numt341	Sus scrofa	80	12723	12802	CM000818.5	85	6.62e-12	111692009	111692088	+	1	ND5
Sscr_numt342	Sus scrofa	174	16185	16358	CM000819.5	100	3.59e-84	12487560	12487733	-	1	D-loop
Sscr_numt343	Sus scrofa	143	15971	16113	CM000819.5	87.413	6.39e-37	12487695	12487837	-	1	D-loop
Sscr_numt344	Sus scrofa	241	2656	2896	CM000819.5	98.34	9.55e-115	16915160	16915400	-	2	16S,ND1
Sscr_numt345	Sus scrofa	649	221	852	CM000819.5	76.579	5.96e-87	22940700	22941337	+	1	12S
Sscr_numt346	Sus scrofa	801	845	1629	CM000819.5	74.906	4.61e-88	22941586	22942369	+	2	12S,16S
Sscr_numt347	Sus scrofa	478	1695	2168	CM000819.5	79.916	3.56e-89	22942576	22943044	+	1	16S
Sscr_numt348	Sus scrofa	1537	7978	9514	CM000819.5	90.826	0	32418850	32420386	+	4	ATP8,ATP6,COX3,ND3
Sscr_numt349	Sus scrofa	180	3632	3809	CM000819.5	91.111	2.87e-60	51917695	51917874	+	1	ND1
Sscr_numt350	Sus scrofa	106	7433	7538	CM000819.5	93.396	1.07e-34	54507744	54507849	-	1	COX2
Sscr_numt351	Sus scrofa	194	2468	2660	CM000819.5	97.938	4.61e-88	54507845	54508037	-	1	16S
Sscr_numt352	Sus scrofa	203	5332	5534	CM000819.5	94.581	6e-82	72489482	72489684	-	1	COX1
Sscr_numt353	Sus scrofa	243	4313	4550	CM000819.5	73.251	2.38e-11	99895121	99895358	+	1	ND2
Sscr_numt354	Sus scrofa	505	4677	5177	CM000819.5	73.861	6.35e-42	99895465	99895951	+	1	ND2
Sscr_numt355	Sus scrofa	453	5228	5673	CM000819.5	70.861	1.42e-13	99896273	99896713	+	1	COX1
Sscr_numt356	Sus scrofa	1531	6085	7582	CM000819.5	71.653	2.14e-86	99897143	99898604	+	2	COX1,COX2
Sscr_numt357	Sus scrofa	82	817	897	CM000819.5	92.683	1.82e-22	101144745	101144826	-	1	12S
Sscr_numt358	Sus scrofa	230	12928	13157	CM000819.5	83.913	1.35e-53	105336847	105337076	+	1	ND5
Sscr_numt359	Sus scrofa	1418	12224	13639	CM000819.5	87.094	0	118586672	118588072	+	2	ND5,ND6
Sscr_numt360	Sus scrofa	62	6917	6978	CM000819.5	91.935	1.42e-13	127598797	127598858	+	0	-
Sscr_numt361	Sus scrofa	800	4594	5393	CM000820.5	98.5	0	4700025	4700824	+	2	ND2,COX1
Sscr_numt362	Sus scrofa	833	5178	6010	CM000820.5	99.16	0	4700822	4701654	-	1	COX1
Sscr_numt363	Sus scrofa	534	7446	7979	CM000820.5	98.689	0	4701655	4702188	+	3	COX2,ATP8,ATP6
Sscr_numt364	Sus scrofa	75	13568	13642	CM000820.5	97.333	8.39e-26	27326816	27326890	-	2	ND5,ND6
Sscr_numt365	Sus scrofa	129	7253	7379	CM000820.5	75.969	2.4e-06	31715511	31715638	+	1	COX2
Sscr_numt366	Sus scrofa	167	12642	12808	CM000820.5	76.048	5.12e-13	33290108	33290273	+	1	ND5
Sscr_numt367	Sus scrofa	175	12975	13148	CM000820.5	74.286	1.43e-08	33290428	33290599	+	1	ND5
Sscr_numt368	Sus scrofa	271	13910	14179	CM000820.5	91.882	2.71e-100	54035418	54035685	+	2	ND6,CYTB
Sscr_numt369	Sus scrofa	196	13392	13587	CM000820.5	84.694	2.27e-46	57271947	57272142	-	2	ND5,ND6
Sscr_numt370	Sus scrofa	106	7218	7323	CM000820.5	76.415	0.000402	58506855	58506959	-	1	COX2
Sscr_numt371	Sus scrofa	108	6060	6166	CM000820.5	76.852	3.1e-05	63752686	63752793	+	1	COX1
Sscr_numt372	Sus scrofa	1083	13916	14998	CM000820.5	91.228	0	76359833	76360913	+	2	ND6,CYTB
Sscr_numt373	Sus scrofa	269	15737	16002	CM000820.5	76.58	1.8e-27	91653466	91653721	+	1	D-loop
Sscr_numt374	Sus scrofa	1070	5	1056	CM000820.5	72.523	4.7e-73	91654373	91655393	+	1	12S
Sscr_numt375	Sus scrofa	192	4951	5139	CM000820.5	80.208	1.39e-28	91656539	91656725	+	1	ND2
Sscr_numt376	Sus scrofa	142	5219	5357	CM000820.5	76.056	6.67e-07	91657099	91657233	+	1	COX1
Sscr_numt377	Sus scrofa	861	6011	6861	CM000820.5	69.686	3.93e-19	91658156	91658984	+	1	COX1
Sscr_numt378	Sus scrofa	642	7284	7925	CM000820.5	95.327	0	118664851	118665492	+	2	COX2,ATP8
Sscr_numt379	Sus scrofa	165	4236	4400	CM000820.5	87.273	3.79e-44	123939781	123939945	-	1	ND2
Sscr_numt380	Sus scrofa	122	15554	15668	CM000821.5	76.23	0.000402	15462090	15462209	+	1	D-loop
Sscr_numt381	Sus scrofa	195	15740	15930	CM000821.5	76.41	1.83e-17	15462571	15462763	+	1	D-loop
Sscr_numt382	Sus scrofa	76	5218	5291	CM000821.5	96.053	3.9e-24	31676525	31676600	-	0	-
Sscr_numt383	Sus scrofa	62	13832	13893	CM000821.5	85.484	6.67e-07	43875284	43875345	-	1	ND6
Sscr_numt384	Sus scrofa	66	8562	8627	CM000821.5	83.333	8.63e-06	48894500	48894565	+	2	ATP6,COX3
Sscr_numt385	Sus scrofa	50	8901	8950	CM000821.5	92	1.43e-08	54531569	54531618	-	1	COX3
Sscr_numt386	Sus scrofa	104	7732	7833	CM000821.5	80.769	8.57e-11	57342218	57342319	-	1	ATP8
Sscr_numt387	Sus scrofa	83	15917	15998	CM000821.5	79.518	0.000402	69342737	69342817	+	1	D-loop
Sscr_numt388*	Sus scrofa	654	16550	643	CM000821.5	73.089	1.75e-47	69343368	69343996	+	2	12S,D-loop
Sscr_numt389	Sus scrofa	111	820	929	CM000821.5	77.477	6.67e-07	69344161	69344270	+	1	12S
Sscr_numt390	Sus scrofa	934	1262	2176	CM000821.5	71.627	1.05e-44	69345158	69346038	+	1	16S
Sscr_numt391	Sus scrofa	176	2404	2577	CM000821.5	84.659	3.82e-39	69346161	69346334	+	1	16S
Sscr_numt392	Sus scrofa	697	2936	3618	CM000821.5	71.593	2.32e-31	69346675	69347338	+	1	ND1
Sscr_numt393	Sus scrofa	124	7309	7432	CM000821.5	77.419	1.43e-08	69350025	69350145	-	1	COX2
Sscr_numt394	Sus scrofa	81	7292	7372	CM000821.5	80.247	8.63e-06	69354052	69354132	-	1	COX2
Sscr_numt395	Sus scrofa	1035	5289	6315	CM000821.5	70.048	2.3e-36	69355560	69356568	-	1	COX1
Sscr_numt396	Sus scrofa	186	5119	5298	CM000821.5	76.344	3.96e-14	69356816	69356996	-	1	COX1
Sscr_numt397	Sus scrofa	74	4951	5024	CM000821.5	82.432	8.63e-06	69357336	69357405	-	1	ND2
Sscr_numt398	Sus scrofa	172	8482	8653	CM000822.5	80.814	5.01e-28	5470213	5470384	-	2	ATP6,COX3
Sscr_numt399	Sus scrofa	183	6127	6309	CM000822.5	79.781	6.49e-27	16621168	16621348	-	1	COX1
Sscr_numt400	Sus scrofa	317	5185	5499	CM000822.5	76.972	2.95e-40	29441879	29442192	+	1	COX1
Sscr_numt401	Sus scrofa	201	14285	14485	CM000822.5	83.085	1.77e-42	30076886	30077086	+	1	CYTB
Sscr_numt402	Sus scrofa	193	8545	8737	CM000822.5	74.611	6.62e-12	33665366	33665554	-	2	ATP6,COX3
Sscr_numt403	Sus scrofa	237	6593	6829	CM000822.5	87.342	3.66e-69	36778844	36779080	-	1	COX1
Sscr_numt404	Sus scrofa	143	7670	7812	CM000822.5	89.51	2.28e-41	43225150	43225291	-	2	COX2,ATP8
Sscr_numt405	Sus scrofa	145	9768	9912	CM000822.5	93.103	2.25e-51	43655959	43656103	-	2	ND3,ND4L
Sscr_numt406	Sus scrofa	101	7331	7431	CM000823.5	80.198	1.11e-09	33795	33893	-	1	COX2
Sscr_numt407	Sus scrofa	220	7241	7455	CM000823.5	74.091	2.38e-11	37444	37657	-	1	COX2
Sscr_numt408	Sus scrofa	1599	5214	6793	CM000823.5	70.106	1.73e-57	38545	40084	-	1	COX1
Sscr_numt409	Sus scrofa	82	4952	5033	CM000823.5	82.927	3.99e-09	40188	40267	-	1	ND2
Sscr_numt410	Sus scrofa	655	2960	3608	CM000823.5	69.771	5.12e-13	41790	42421	-	1	ND1
Sscr_numt411	Sus scrofa	113	820	931	CM000823.5	81.416	1.1e-14	43371	43482	-	1	12S
Sscr_numt412	Sus scrofa	193	15797	15987	CM000823.5	75.648	1.42e-13	44494	44679	-	1	D-loop
Sscr_numt413	Sus scrofa	183	7984	8165	CM000823.5	74.863	3.08e-10	29651311	29651487	+	2	ATP8,ATP6
Sscr_numt414	Sus scrofa	131	9291	9420	CM000823.5	77.099	5.16e-08	51726251	51726374	-	1	COX3
Sscr_numt415	Sus scrofa	124	11907	12030	CM000823.5	85.484	8.39e-26	56002456	56002577	+	1	ND5
Sscr_numt416	Sus scrofa	371	1812	2176	CM000823.5	74.663	2.32e-31	61563874	61564230	+	1	16S
Sscr_numt417	Sus scrofa	370	2380	2744	CM000823.5	73.514	1.09e-24	61565440	61565797	+	2	16S,ND1
Sscr_numt418	Sus scrofa	515	3073	3581	CM000823.5	69.515	8.63e-06	61566117	61566615	+	1	ND1
Sscr_numt419	Sus scrofa	221	4660	4875	CM000823.5	72.398	0.000112	61569065	61569277	+	1	ND2
Sscr_numt420	Sus scrofa	463	5123	5575	CM000823.5	74.298	6.35e-42	61570660	61571116	+	1	COX1
Sscr_numt421	Sus scrofa	310	6461	6768	CM000823.5	73.226	1.83e-17	61573706	61574003	+	1	COX1
Sscr_numt422	Sus scrofa	289	6893	7178	CM000823.5	71.972	3.08e-10	61574134	61574415	+	1	COX2
Sscr_numt423	Sus scrofa	164	8058	8221	CM000824.5	84.756	6.39e-37	3731615	3731778	+	1	ATP6
Sscr_numt424	Sus scrofa	338	7784	8115	CM000824.5	73.964	1.09e-24	6599952	6600282	+	2	ATP8,ATP6
Sscr_numt425	Sus scrofa	133	8281	8412	CM000824.5	76.692	3.99e-09	6600542	6600673	+	1	ATP6
Sscr_numt426	Sus scrofa	201	11897	12094	CM000824.5	75.622	8.51e-16	18435991	18436188	-	1	ND5
Sscr_numt427	Sus scrofa	194	11682	11873	CM000824.5	77.835	1.82e-22	18436511	18436702	-	1	ND5
Sscr_numt428	Sus scrofa	403	11093	11490	CM000824.5	71.96	1.09e-19	18437259	18437654	-	1	ND4
Sscr_numt429	Sus scrofa	268	10745	11004	CM000824.5	73.507	1.1e-14	18437891	18438154	-	1	ND4
Sscr_numt430	Sus scrofa	754	9288	10033	CM000824.5	74.668	4.67e-78	18438887	18439613	-	1	COX3
Sscr_numt431	Sus scrofa	283	8884	9165	CM000824.5	71.378	1.85e-07	18440299	18440575	-	1	COX3
Sscr_numt432	Sus scrofa	339	8385	8716	CM000824.5	71.091	3.99e-09	18440696	18441029	-	2	ATP6,COX3
Sscr_numt433	Sus scrofa	183	8107	8285	CM000824.5	77.596	1.41e-18	18441250	18441429	-	1	ATP6
Sscr_numt434	Sus scrofa	216	7909	8122	CM000824.5	74.074	1.84e-12	18441694	18441906	-	2	ATP8,ATP6
Sscr_numt435	Sus scrofa	427	7449	7871	CM000824.5	73.302	6.44e-32	18442320	18442740	-	2	COX2,ATP8
Sscr_numt436	Sus scrofa	1429	5816	7216	CM000824.5	70.749	6.22e-57	18444873	18446230	-	2	COX1,COX2
Sscr_numt437	Sus scrofa	607	5188	5787	CM000824.5	74.794	1.33e-63	18446534	18447126	-	1	COX1
Sscr_numt438	Sus scrofa	120	5064	5182	CM000824.5	86.667	2.33e-26	18447510	18447627	-	0	-
Sscr_numt439	Sus scrofa	581	4504	5074	CM000824.5	71.084	1.83e-17	18447854	18448398	-	1	ND2
Sscr_numt440	Sus scrofa	623	3702	4315	CM000824.5	72.231	1.37e-38	18448858	18449466	-	2	ND1,ND2
Sscr_numt441	Sus scrofa	220	3502	3717	CM000824.5	77.273	3.9e-24	18449735	18449951	-	1	ND1
Sscr_numt442	Sus scrofa	188	3263	3449	CM000824.5	75	8.57e-11	18450299	18450478	-	1	ND1
Sscr_numt443	Sus scrofa	531	2671	3195	CM000824.5	73.07	1.37e-38	18450720	18451237	-	1	ND1
Sscr_numt444	Sus scrofa	250	2326	2575	CM000824.5	80.4	1.36e-43	18452785	18453031	-	1	16S
Sscr_numt445	Sus scrofa	68	2082	2149	CM000824.5	86.765	3.08e-10	18453583	18453650	-	1	16S
Sscr_numt446	Sus scrofa	1249	870	2096	CM000824.5	74.78	4.32e-133	18453861	18455047	-	2	12S,16S
Sscr_numt447	Sus scrofa	93	14	104	CM000824.5	80.645	5.16e-08	18456035	18456125	-	1	12S
Sscr_numt448	Sus scrofa	138	12331	12467	CM000824.5	89.13	1.37e-38	34378340	34378476	-	1	ND5
Sscr_numt449	Sus scrofa	253	2212	2461	CM000824.5	88.933	2.79e-80	36921835	36922087	+	1	16S
Sscr_numt450	Sus scrofa	80	14383	14460	CM000824.5	81.25	2.4e-06	60860501	60860580	+	1	CYTB
Sscr_numt451	Sus scrofa	456	9289	9740	CM000824.5	71.491	1.41e-18	63262058	63262497	+	2	COX3,ND3
Sscr_numt452	Sus scrofa	208	10050	10257	CM000824.5	73.558	2.38e-11	63262694	63262901	+	2	ND4L,ND4
Sscr_numt453	Sus scrofa	570	10456	11009	CM000824.5	72.807	1.37e-38	63263120	63263679	+	1	ND4
Sscr_numt454	Sus scrofa	372	11231	11596	CM000824.5	70.699	6.67e-07	63263888	63264245	+	1	ND4
Sscr_numt455	Sus scrofa	86	7942	8027	CM000824.5	80.233	2.4e-06	63264664	63264748	+	2	ATP8,ATP6
Sscr_numt456	Sus scrofa	256	15475	15727	CM000824.5	89.844	9.97e-85	64066405	64066658	+	1	D-loop
Sscr_numt457	Sus scrofa	158	2077	2232	CM000824.5	89.241	8.16e-46	73916171	73916326	+	1	16S
Sscr_numt458	Sus scrofa	101	13832	13932	CM000824.5	79.208	5.16e-08	82358323	82358422	+	1	ND6
Sscr_numt459	Sus scrofa	144	14051	14193	CM000824.5	78.472	3.96e-14	82358814	82358953	+	2	ND6,CYTB
Sscr_numt460	Sus scrofa	186	14182	14365	CM000824.5	74.194	5.16e-08	82359055	82359233	+	1	CYTB
Sscr_numt461	Sus scrofa	425	14505	14926	CM000824.5	70.353	3.08e-10	82367106	82367521	+	1	CYTB
Sscr_numt462	Sus scrofa	314	15102	15410	CM000824.5	71.656	3.99e-09	82367953	82368256	+	1	CYTB
Sscr_numt463	Sus scrofa	178	15826	16002	CM000824.5	76.404	1.1e-14	82369201	82369374	+	1	D-loop
Sscr_numt464	Sus scrofa	241	674	901	CM000824.5	73.859	1.11e-09	82369967	82370197	+	1	12S
Sscr_numt465	Sus scrofa	313	1131	1435	CM000824.5	73.163	6.58e-17	82370757	82371061	+	1	16S
Sscr_numt466	Sus scrofa	115	7143	7257	CM000824.5	78.261	3.99e-09	88037045	88037158	-	1	COX2
Sscr_numt467	Sus scrofa	188	546	733	CM000824.5	94.149	1.31e-73	88084177	88084364	-	1	12S
Sscr_numt468	Sus scrofa	382	9288	9663	CM000824.5	71.728	1.1e-14	95359358	95359728	-	2	COX3,ND3
Sscr_numt469	Sus scrofa	77	14479	14555	CM000824.5	85.714	6.62e-12	101348511	101348587	-	1	CYTB
Sscr_numt470	Sus scrofa	567	11301	11867	CM000824.5	88.007	0	103593989	103594542	-	2	ND4,ND5
Sscr_numt471	Sus scrofa	191	13625	13815	CM000824.5	92.147	1.32e-68	109304326	109304516	+	1	ND6
Sscr_numt472	Sus scrofa	79	243	321	CM000824.5	97.468	5.01e-28	138990008	138990086	+	1	12S
Sscr_numt473	Sus scrofa	243	5834	6075	CM000824.5	74.074	1.42e-13	146572143	146572373	-	1	COX1
Sscr_numt474	Sus scrofa	174	13595	13767	CM000824.5	81.034	1.39e-28	174631058	174631230	+	1	ND6
Sscr_numt475	Sus scrofa	44	3449	3492	CM000824.5	95.455	1.43e-08	188199819	188199862	+	1	ND1
Sscr_numt476	Sus scrofa	59	5402	5460	CM000824.5	86.441	6.67e-07	188225600	188225658	-	1	COX1
Sscr_numt477	Sus scrofa	197	2840	3036	CM000825.5	95.939	1.29e-83	21808471	21808667	-	1	ND1
Sscr_numt478	Sus scrofa	383	5212	5589	CM000825.5	74.935	1.07e-34	22157476	22157844	-	1	COX1
Sscr_numt479	Sus scrofa	422	4663	5080	CM000825.5	72.749	1.4e-23	22157963	22158364	-	1	ND2
Sscr_numt480	Sus scrofa	385	13842	14223	CM000825.5	72.208	2.38e-11	22166603	22166949	-	2	ND6,CYTB
Sscr_numt481	Sus scrofa	127	15832	15958	CM000825.5	76.378	2.4e-06	22348623	22348743	-	1	D-loop
Sscr_numt482	Sus scrofa	126	15808	15932	CM000825.5	76.19	3.1e-05	22350369	22350488	+	1	D-loop
Sscr_numt483	Sus scrofa	445	93	525	CM000825.5	72.36	5.05e-23	22351698	22352131	+	1	12S
Sscr_numt484	Sus scrofa	207	677	877	CM000825.5	74.879	1.42e-13	22352585	22352789	+	1	12S
Sscr_numt485	Sus scrofa	517	977	1485	CM000825.5	72.921	3e-30	22353144	22353629	+	1	12S
Sscr_numt486	Sus scrofa	398	1473	1865	CM000825.5	71.106	3.99e-09	22353852	22354227	+	1	16S
Sscr_numt487	Sus scrofa	333	1933	2263	CM000825.5	72.673	3.96e-14	22354830	22355141	+	1	16S
Sscr_numt488	Sus scrofa	208	2365	2572	CM000825.5	78.365	8.39e-26	22355150	22355349	+	1	16S
Sscr_numt489	Sus scrofa	258	2964	3218	CM000825.5	73.643	3.06e-15	22355664	22355916	+	1	ND1
Sscr_numt490	Sus scrofa	88	3684	3770	CM000825.5	81.818	5.16e-08	22356240	22356322	+	1	ND1
Sscr_numt491	Sus scrofa	131	3760	3889	CM000825.5	76.336	1.85e-07	22356327	22356455	+	0	-
Sscr_numt492	Sus scrofa	93	4220	4312	CM000825.5	77.419	0.000402	22356776	22356868	+	1	ND2
Sscr_numt493	Sus scrofa	407	4340	4741	CM000825.5	71.744	1.83e-17	22356878	22357274	+	1	ND2
Sscr_numt494	Sus scrofa	1692	5119	6780	CM000825.5	70.213	2.85e-65	22357886	22359528	+	1	COX1
Sscr_numt495	Sus scrofa	121	6887	7007	CM000825.5	76.033	3.1e-05	22359759	22359876	+	0	-
Sscr_numt496	Sus scrofa	693	10077	10765	CM000825.5	73.882	1.33e-63	34087303	34087973	+	2	ND4L,ND4
Sscr_numt497	Sus scrofa	315	11063	11373	CM000825.5	72.063	1.84e-12	34088497	34088803	+	1	ND4
Sscr_numt498	Sus scrofa	3759	11689	15354	CM000825.5	70.285	4.23e-148	34089049	34092663	+	3	ND5,ND6,CYTB
Sscr_numt499	Sus scrofa	201	15738	15937	CM000825.5	86.07	2.25e-51	34093546	34093744	+	1	D-loop
Sscr_numt500	Sus scrofa	106	1	101	CM000825.5	79.245	1.85e-07	34094762	34094865	+	1	12S
Sscr_numt501	Sus scrofa	506	92	586	CM000825.5	76.087	1.72e-62	34095030	34095530	+	1	12S
Sscr_numt502	Sus scrofa	126	1365	1489	CM000825.5	84.127	1.82e-22	34095728	34095849	+	1	16S
Sscr_numt503	Sus scrofa	238	1520	1749	CM000825.5	73.109	5.16e-08	34096189	34096416	+	1	16S
Sscr_numt504	Sus scrofa	193	1933	2125	CM000825.5	78.238	3.04e-20	34096573	34096750	+	1	16S
Sscr_numt505	Sus scrofa	1514	2240	3730	CM000825.5	72.655	1.59e-117	34097152	34098612	+	1	16S
Sscr_numt506	Sus scrofa	320	3715	4027	CM000825.5	75.938	3.85e-34	34099071	34099387	+	1	ND2
Sscr_numt507	Sus scrofa	109	10852	10959	CM000825.5	80.734	1.84e-12	40641908	40642016	+	1	ND4
Sscr_numt508	Sus scrofa	266	10954	11218	CM000825.5	83.835	4.77e-63	40642287	40642551	+	1	ND4
Sscr_numt509	Sus scrofa	203	15802	16002	CM000825.5	76.847	1.83e-17	51688377	51688565	+	1	D-loop
Sscr_numt510	Sus scrofa	447	1	437	CM000825.5	73.378	3e-30	51689091	51689521	+	1	12S
Sscr_numt511	Sus scrofa	157	487	643	CM000825.5	79.618	3.04e-20	51690945	51691098	+	1	12S
Sscr_numt512	Sus scrofa	89	817	904	CM000825.5	83.146	8.57e-11	51691491	51691577	+	1	12S
Sscr_numt513	Sus scrofa	984	1170	2138	CM000825.5	73.984	1.28e-88	51692273	51693204	+	1	16S
Sscr_numt514	Sus scrofa	213	2365	2577	CM000825.5	76.056	3.93e-19	51693606	51693813	+	1	16S
Sscr_numt515	Sus scrofa	150	2657	2805	CM000825.5	74	0.000112	51693879	51694026	+	1	16S
Sscr_numt516	Sus scrofa	219	3001	3218	CM000825.5	71.689	0.000112	51694175	51694391	+	1	ND1
Sscr_numt517	Sus scrofa	264	3629	3890	CM000825.5	74.621	3.04e-20	51694663	51694920	+	1	ND1
Sscr_numt518	Sus scrofa	145	4439	4580	CM000825.5	75.172	3.1e-05	51695694	51695831	+	1	ND2
Sscr_numt519	Sus scrofa	83	4951	5033	CM000825.5	79.518	0.000112	51696480	51696560	+	1	ND2
Sscr_numt520	Sus scrofa	482	5118	5592	CM000825.5	75.934	6.22e-57	51696590	51697060	+	1	COX1
Sscr_numt521	Sus scrofa	125	6175	6297	CM000825.5	76	8.63e-06	51698280	51698402	+	1	COX1
Sscr_numt522	Sus scrofa	246	6585	6828	CM000825.5	72.764	3.08e-10	51698955	51699195	+	1	COX1
Sscr_numt523	Sus scrofa	126	6887	7012	CM000825.5	76.984	5.16e-08	51699370	51699492	+	0	-
Sscr_numt524	Sus scrofa	214	7241	7452	CM000825.5	76.168	3.93e-19	51700031	51700239	+	1	COX2
Sscr_numt525	Sus scrofa	135	7318	7451	CM000825.5	80.741	5.08e-18	51704173	51704305	+	1	COX2
Sscr_numt526	Sus scrofa	262	1053	1313	CM000825.5	91.985	1.63e-97	54876719	54876979	-	1	16S
Sscr_numt527	Sus scrofa	47	15392	15438	CM000825.5	93.617	1.43e-08	55147608	55147654	+	0	-
Sscr_numt528	Sus scrofa	210	4841	5049	CM000825.5	80.952	8.27e-36	57471526	57471730	-	1	ND2
Sscr_numt529	Sus scrofa	52	4680	4730	CM000825.5	86.538	0.000402	57471822	57471872	-	1	ND2
Sscr_numt530	Sus scrofa	145	15797	15941	CM000825.5	81.379	2.35e-21	60745243	60745382	+	1	D-loop
Sscr_numt531	Sus scrofa	280	1	277	CM000825.5	73.571	1.1e-14	60746200	60746464	+	1	12S
Sscr_numt532	Sus scrofa	655	289	931	CM000825.5	70.992	8.39e-26	60746736	60747370	+	1	12S
Sscr_numt533	Sus scrofa	77	2501	2577	CM000825.5	87.013	1.42e-13	60748677	60748753	+	1	16S
Sscr_numt534	Sus scrofa	261	2960	3218	CM000825.5	76.245	1.8e-27	60768647	60768903	+	1	ND1
Sscr_numt535	Sus scrofa	211	3677	3884	CM000825.5	73.46	8.63e-06	60769224	60769418	+	1	ND1
Sscr_numt536	Sus scrofa	93	4220	4312	CM000825.5	78.495	8.63e-06	60769729	60769821	+	1	ND2
Sscr_numt537	Sus scrofa	435	4340	4771	CM000825.5	71.034	3.06e-15	60769831	60770255	+	1	ND2
Sscr_numt538	Sus scrofa	1795	5106	6855	CM000825.5	70.529	1.3e-78	60770788	60772539	+	1	COX1
Sscr_numt539	Sus scrofa	209	7241	7448	CM000825.5	75.598	2.37e-16	60773344	60773545	+	1	COX2
Sscr_numt540	Sus scrofa	188	7241	7424	CM000825.5	74.468	5.16e-08	60775145	60775323	+	1	COX2
Sscr_numt541	Sus scrofa	76	4071	4146	CM000825.5	92.105	1.09e-19	70688062	70688137	-	1	ND2
Sscr_numt542	Sus scrofa	108	13685	13792	CM000825.5	85.185	3.93e-19	77599823	77599924	-	1	ND6
Sscr_numt543	Sus scrofa	183	7077	7259	CM000825.5	86.339	2.27e-46	84301011	84301190	+	1	COX2
Sscr_numt544	Sus scrofa	301	7145	7440	CM000825.5	74.751	3.9e-24	88191194	88191485	-	1	COX2
Sscr_numt545	Sus scrofa	197	6920	7115	CM000825.5	73.096	8.63e-06	88192544	88192732	-	1	COX2
Sscr_numt546	Sus scrofa	183	6558	6738	CM000825.5	73.224	3.1e-05	88192892	88193069	-	1	COX1
Sscr_numt547	Sus scrofa	240	6041	6276	CM000825.5	72.5	6.67e-07	88193330	88193559	-	1	COX1
Sscr_numt548	Sus scrofa	328	5718	6044	CM000825.5	71.341	3.08e-10	88193797	88194116	-	1	COX1
Sscr_numt549	Sus scrofa	1360	4167	5498	CM000825.5	71.397	1.32e-68	88194442	88195736	-	2	ND2,COX1
Sscr_numt550	Sus scrofa	150	3367	3514	CM000825.5	75.333	1.85e-07	88196915	88197061	-	1	ND1
Sscr_numt551	Sus scrofa	638	2671	3303	CM000825.5	69.906	5.12e-13	88197402	88198012	-	1	ND1
Sscr_numt552	Sus scrofa	327	2184	2509	CM000825.5	76.758	4.94e-38	88198121	88198433	-	1	16S
Sscr_numt553	Sus scrofa	250	1933	2176	CM000825.5	79.2	3.85e-34	88198584	88198819	-	1	16S
Sscr_numt554	Sus scrofa	143	1262	1402	CM000825.5	76.224	1.85e-07	88199965	88200099	-	1	16S
Sscr_numt555	Sus scrofa	591	447	1025	CM000825.5	73.096	6.39e-37	88200287	88200839	-	1	12S
Sscr_numt556	Sus scrofa	249	108	351	CM000825.5	73.494	3.08e-10	88201486	88201720	-	1	12S
Sscr_numt557	Sus scrofa	94	30	122	CM000825.5	78.723	0.000112	88202231	88202319	-	1	12S
Sscr_numt558	Sus scrofa	144	15796	15939	CM000825.5	81.25	3.93e-19	88202900	88203032	-	1	D-loop
Sscr_numt559	Sus scrofa	122	3025	3146	CM000825.5	95.082	1.05e-44	98469616	98469736	-	1	ND1
Sscr_numt560	Sus scrofa	67	14342	14408	CM000825.5	86.567	1.11e-09	98469747	98469813	-	1	CYTB
Sscr_numt561	Sus scrofa	62	12846	12907	CM000825.5	93.548	3.06e-15	103682084	103682145	+	1	ND5
Sscr_numt562	Sus scrofa	70	15941	16010	CM000825.5	97.143	1.82e-22	103831732	103831800	-	1	D-loop
Sscr_numt563	Sus scrofa	71	5516	5586	CM000825.5	84.507	1.43e-08	105834171	105834241	+	1	COX1
Sscr_numt564	Sus scrofa	119	8552	8670	CM000825.5	85.714	1.09e-24	106523890	106524007	+	2	ATP6,COX3
Sscr_numt565	Sus scrofa	621	1170	1785	CM000825.5	73.43	3.77e-49	121657941	121658536	+	1	16S
Sscr_numt566	Sus scrofa	1329	1892	3189	CM000825.5	73.213	1.24e-113	121661847	121663139	+	1	16S
Sscr_numt567	Sus scrofa	94	3278	3371	CM000825.5	81.915	2.38e-11	121663481	121663574	+	1	ND1
Sscr_numt568	Sus scrofa	484	4070	4550	CM000825.5	70.455	6.62e-12	121673168	121673632	+	1	ND2
Sscr_numt569	Sus scrofa	538	4850	5373	CM000825.5	71.933	1.41e-18	121673894	121674388	+	2	ND2,COX1
Sscr_numt570	Sus scrofa	394	5394	5782	CM000825.5	72.081	3.93e-19	121674668	121675053	+	1	COX1
Sscr_numt571	Sus scrofa	105	6522	6626	CM000825.5	77.143	0.000402	121683529	121683628	+	1	COX1
Sscr_numt572	Sus scrofa	384	7238	7619	CM000825.5	73.438	8.39e-26	121684564	121684932	+	1	COX2
Sscr_numt573	Sus scrofa	377	10106	10479	CM000825.5	71.353	1.11e-09	122883294	122883647	-	2	ND4L,ND4
Sscr_numt574	Sus scrofa	149	14109	14257	CM000825.5	75.168	5.16e-08	141321245	141321391	-	1	CYTB
Sscr_numt575	Sus scrofa	289	2235	2522	CM000826.5	90.657	2.1e-101	5992515	5992799	-	1	16S
Sscr_numt576	Sus scrofa	169	7263	7431	CM000826.5	75.74	1.84e-12	24939348	24939515	-	1	COX2
Sscr_numt577	Sus scrofa	211	7242	7450	CM000826.5	73.46	3.08e-10	24942852	24943061	-	1	COX2
Sscr_numt578	Sus scrofa	76	6883	6957	CM000826.5	81.579	3.1e-05	24943573	24943646	-	0	-
Sscr_numt579	Sus scrofa	1781	5118	6880	CM000826.5	69.399	1.36e-43	24943767	24945476	-	1	COX1
Sscr_numt580	Sus scrofa	184	4844	5025	CM000826.5	74.457	3.08e-10	24945512	24945693	-	1	ND2
Sscr_numt581	Sus scrofa	74	3161	3234	CM000826.5	82.432	8.63e-06	24948014	24948084	-	1	ND1
Sscr_numt582	Sus scrofa	747	28	760	CM000826.5	71.218	5.01e-28	24948151	24948854	-	1	12S
Sscr_numt583	Sus scrofa	240	14230	14469	CM000826.5	86.667	1.7e-67	36911902	36912141	-	1	CYTB
Sscr_numt584	Sus scrofa	104	14088	14190	CM000826.5	78.846	6.67e-07	58752257	58752356	-	2	ND6,CYTB
Sscr_numt585	Sus scrofa	249	11614	11856	CM000826.5	73.092	6.62e-12	73759183	73759429	-	1	ND5
Sscr_numt586	Sus scrofa	138	1765	1902	CM000826.5	91.304	3.79e-44	76522506	76522643	+	1	16S
Sscr_numt587	Sus scrofa	149	1360	1508	CM000826.5	92.617	6.26e-52	78478460	78478608	-	1	16S
Sscr_numt588	Sus scrofa	547	6102	6645	CM000826.5	74.954	1.34e-58	80125076	80125610	-	1	COX1
Sscr_numt589	Sus scrofa	602	8281	8882	CM000826.5	92.857	0	90309358	90309959	+	2	ATP6,COX3
Sscr_numt590	Sus scrofa	230	15867	16093	CM000826.5	91.739	6e-82	90309965	90310192	-	1	D-loop
Sscr_numt591	Sus scrofa	171	7978	8148	CM000826.5	87.719	1.75e-47	99876289	99876459	+	2	ATP8,ATP6
Sscr_numt592	Sus scrofa	125	11934	12058	CM000826.5	83.2	6.53e-22	113871278	113871402	-	1	ND5
Sscr_numt593	Sus scrofa	32	15083	15114	CM000826.5	100	3.1e-05	115843737	115843768	-	1	CYTB
Sscr_numt594	Sus scrofa	79	10130	10208	CM000826.5	88.608	2.37e-16	117468559	117468637	-	2	ND4L,ND4
Sscr_numt595	Sus scrofa	228	4944	5171	CM000826.5	94.298	1.64e-92	121728590	121728817	-	1	ND2
Sscr_numt596	Sus scrofa	1486	14548	15967	CM000826.5	93.967	0	126761414	126762898	+	1	CYTB
Sscr_numt597	Sus scrofa	72	15331	15399	CM000826.5	90.278	1.1e-14	132810795	132810866	-	0	-
Sscr_numt598	Sus scrofa	252	7614	7863	CM000826.5	78.175	1.07e-34	133107845	133108094	+	2	COX2,ATP8
Sscr_numt599	Sus scrofa	43	7216	7258	CM000826.5	90.698	0.000112	138241106	138241148	+	1	COX2
Sscr_numt600	Sus scrofa	270	9936	10205	CM000827.5	84.815	3.66e-69	7226029	7226298	-	2	ND4L,ND4
Sscr_numt601	Sus scrofa	198	12808	13005	CM000827.5	88.889	7.98e-61	11335809	11336006	+	1	ND5
Sscr_numt602	Sus scrofa	219	2251	2469	CM000827.5	96.804	1.63e-97	37934971	37935189	-	1	16S
Sscr_numt603	Sus scrofa	170	6914	7082	CM000827.5	79.412	1.82e-22	38314267	38314434	+	1	COX2
Sscr_numt604	Sus scrofa	217	15206	15417	CM000827.5	75.576	2.37e-16	54124477	54124687	-	1	CYTB
Sscr_numt605	Sus scrofa	93	5407	5497	CM000827.5	79.57	6.67e-07	73831859	73831951	-	1	COX1
Sscr_numt606	Sus scrofa	59	12231	12289	CM000827.5	89.831	3.08e-10	77228860	77228918	-	1	ND5
Sscr_numt607	Sus scrofa	115	5307	5421	CM000828.5	96.522	1.05e-44	4839733	4839847	-	1	COX1
Sscr_numt608	Sus scrofa	555	2988	3539	CM000828.5	87.027	3.16e-174	14227613	14228164	+	1	ND1
Sscr_numt609	Sus scrofa	3294	10189	13448	CM000828.5	81.239	0	14228428	14231704	+	3	ND4L,ND4,ND5
Sscr_numt610	Sus scrofa	2006	13435	15438	CM000828.5	84.696	0	14231982	14233979	+	3	ND5,ND6,CYTB
Sscr_numt611	Sus scrofa	56	8090	8145	CM000828.5	89.286	1.43e-08	19235663	19235718	-	1	ATP6
Sscr_numt612	Sus scrofa	62	7124	7185	CM000828.5	87.097	1.43e-08	19235720	19235781	-	1	COX2
Sscr_numt613	Sus scrofa	56	5039	5094	CM000828.5	94.643	1.42e-13	30074487	30074542	+	0	-
Sscr_numt614	Sus scrofa	233	1944	2173	CM000828.5	74.678	1.1e-14	31289485	31289706	+	1	16S
Sscr_numt615	Sus scrofa	938	2365	3287	CM000828.5	71.109	2.28e-41	31289827	31290724	+	1	16S
Sscr_numt616	Sus scrofa	99	4218	4312	CM000828.5	78.788	3.1e-05	31292109	31292203	+	1	ND2
Sscr_numt617	Sus scrofa	214	4342	4550	CM000828.5	74.299	1.11e-09	31292215	31292416	+	1	ND2
Sscr_numt618	Sus scrofa	1192	5118	6291	CM000828.5	71.812	1.69e-72	31292908	31294055	+	1	COX1
Sscr_numt619	Sus scrofa	133	7480	7611	CM000828.5	75.188	3.1e-05	31296960	31297089	+	1	COX2
Sscr_numt620	Sus scrofa	120	13029	13148	CM000828.5	92.5	3.82e-39	49421798	49421917	-	1	ND5
Sscr_numt621	Sus scrofa	210	15797	16003	CM000828.5	76.19	1.83e-17	63098657	63098858	+	1	D-loop
Sscr_numt622	Sus scrofa	116	817	931	CM000828.5	81.034	1.1e-14	63100152	63100266	+	1	12S
Sscr_numt623	Sus scrofa	669	2960	3618	CM000828.5	69.656	3.99e-09	63101213	63101849	+	1	ND1
Sscr_numt624	Sus scrofa	82	4952	5033	CM000828.5	81.707	1.85e-07	63103363	63103442	+	1	ND2
Sscr_numt625	Sus scrofa	1598	5214	6793	CM000828.5	70.025	2.24e-56	63103546	63105087	+	1	COX1
Sscr_numt626	Sus scrofa	101	7331	7431	CM000828.5	80.198	1.11e-09	63109740	63109838	+	1	COX2
Sscr_numt627	Sus scrofa	55	1434	1488	CM000829.5	92.727	2.38e-11	4305594	4305648	+	1	16S
Sscr_numt628	Sus scrofa	113	1444	1554	CM000829.5	89.381	1.08e-29	14833096	14833208	+	1	16S
Sscr_numt629	Sus scrofa	82	8772	8853	CM000829.5	91.463	2.35e-21	19402495	19402576	+	1	COX3
Sscr_numt630	Sus scrofa	229	382	603	CM000829.5	75.546	3.93e-19	27644349	27644576	-	1	12S
Sscr_numt631	Sus scrofa	271	8222	8487	CM000829.5	71.218	3.1e-05	33667646	33667912	+	1	ATP6
Sscr_numt632	Sus scrofa	276	8572	8845	CM000829.5	74.638	6.53e-22	33668223	33668492	+	2	ATP6,COX3
Sscr_numt633	Sus scrofa	140	10083	10222	CM000829.5	87.857	6.39e-37	55601138	55601277	-	2	ND4L,ND4
Sscr_numt634	Sus scrofa	74	4167	4240	CM000830.5	83.784	1.43e-08	4176992	4177065	-	1	ND2
Sscr_numt635	Sus scrofa	92	2104	2194	CM000830.5	84.783	3.96e-14	13324153	13324241	-	1	16S
Sscr_numt636	Sus scrofa	137	1947	2081	CM000830.5	86.131	2.32e-31	13324496	13324632	-	1	16S
Sscr_numt637	Sus scrofa	184	1341	1523	CM000830.5	83.696	3.82e-39	13324899	13325081	-	1	16S
Sscr_numt638	Sus scrofa	233	14921	15153	CM000830.5	87.124	6.13e-67	15135619	15135851	-	1	CYTB
Sscr_numt639	Sus scrofa	4232	11216	15438	CM000830.5	84.499	0	22061762	22065963	+	4	ND4,ND5,ND6,CYTB
Sscr_numt640	Sus scrofa	607	15529	16126	CM000830.5	87.15	0	22066215	22066810	+	1	D-loop
Sscr_numt641*	Sus scrofa	848	16168	446	CM000830.5	88.915	0	22066761	22067602	+	2	12S,D-loop
Sscr_numt642	Sus scrofa	3202	1985	5184	CM000830.5	89.881	0	22067614	22070808	+	3	16S,ND1,ND2
Sscr_numt643	Sus scrofa	3655	5867	9512	CM000830.5	82.599	0	22070810	22074446	+	6	COX1,COX2,ATP8,ATP6,COX3,ND3
Sscr_numt644	Sus scrofa	1090	6401	7484	CM000830.5	77.064	2.46e-170	28472504	28473578	+	2	COX1,COX2
Sscr_numt645	Sus scrofa	42	5061	5102	CM000830.5	97.619	3.99e-09	60608173	60608214	+	0	-
Sscr_numt646	Sus scrofa	167	11045	11211	CM000830.5	74.251	1.43e-08	71825168	71825334	+	1	ND4
Sscr_numt647	Sus scrofa	943	11246	12175	CM000830.5	73.383	1.29e-83	71825342	71826263	+	2	ND4,ND5
Sscr_numt648	Sus scrofa	839	12167	12991	CM000830.5	72.467	1.34e-58	71826393	71827210	+	1	ND5
Sscr_numt649	Sus scrofa	326	3200	3522	CM000830.5	73.926	6.53e-22	71827239	71827549	-	1	ND1
Sscr_numt650	Sus scrofa	275	2918	3189	CM000830.5	77.818	2.3e-36	71827838	71828108	-	1	ND1
Sscr_numt651	Sus scrofa	96	1695	1790	CM000830.5	78.125	0.000112	71828380	71828471	-	1	16S
Sscr_numt652	Sus scrofa	1222	463	1641	CM000830.5	74.059	2.66e-115	71829797	71830979	-	2	12S,16S
Sscr_numt653	Sus scrofa	126	248	371	CM000830.5	78.571	8.57e-11	71830979	71831101	-	1	12S
Sscr_numt654	Sus scrofa	217	15797	16007	CM000830.5	76.959	6.53e-22	82426864	82427076	+	1	D-loop
Sscr_numt655	Sus scrofa	33	5216	5248	CM000830.5	100	8.63e-06	91603294	91603326	+	0	-
Sscr_numt656	Sus scrofa	64	6839	6902	CM000830.5	84.375	2.4e-06	111402643	111402706	-	1	COX1
Sscr_numt657	Sus scrofa	74	4167	4240	LT634572.1	86.486	6.62e-12	2930683	2930756	-	1	ND2

## Sheet: Camelus ferus
NUMT	Species	Length	mt start	mt end	chromosome	Identity (in %)	e-value	genome start	genome end	direction	# genes	genes
Cfer_numt1	Camelus ferus	865	363	1221	CM020768.1	95.491	0	5869708	5870572	-	2	12S,16S
Cfer_numt2	Camelus ferus	79	2232	2310	CM020768.1	82.278	4.32e-08	8470839	8470917	+	1	16S
Cfer_numt3	Camelus ferus	314	2996	3304	CM020768.1	73.248	1.53e-17	18131876	18132178	+	1	ND1
Cfer_numt4	Camelus ferus	575	3701	4269	CM020768.1	74.087	1.46e-52	18132538	18133097	+	1	ND2
Cfer_numt5	Camelus ferus	857	6803	7653	CM020768.1	75.263	8.12e-105	37372254	37373097	+	2	COX1,COX2
Cfer_numt6	Camelus ferus	227	15696	15922	CM020768.1	97.357	1.05e-103	42846932	42847158	-	1	D-loop
Cfer_numt7	Camelus ferus	308	8091	8398	CM020768.1	77.922	2.46e-45	87430114	87430421	-	1	ATP6
Cfer_numt8	Camelus ferus	151	6229	6378	CM020768.1	75.497	3.34e-09	92999184	92999333	+	1	COX1
Cfer_numt9	Camelus ferus	447	4913	5340	CM020769.1	72.26	3.29e-19	36609	37039	-	2	ND2,COX1
Cfer_numt10	Camelus ferus	134	3703	3836	CM020769.1	81.343	9.15e-20	38029	38160	-	0	-
Cfer_numt11	Camelus ferus	904	1696	2576	CM020769.1	72.013	8.71e-55	39277	40156	-	1	16S
Cfer_numt12	Camelus ferus	123	673	795	CM020769.1	78.862	5.55e-12	41113	41234	-	1	12S
Cfer_numt13	Camelus ferus	126	20	144	CM020769.1	75.397	2.6e-05	41783	41908	-	1	12S
Cfer_numt14	Camelus ferus	154	15286	15434	CM020769.1	75.974	4.32e-08	57353	57499	+	2	CYTB,D-loop
Cfer_numt15	Camelus ferus	229	15633	15858	CM020769.1	76.419	5.47e-22	57848	58070	+	1	D-loop
Cfer_numt16	Camelus ferus	187	4914	5100	CM020769.1	91.444	8.59e-65	14468397	14468583	+	1	ND2
Cfer_numt17	Camelus ferus	291	11341	11631	CM020769.1	100	2.74e-149	34088054	34088344	-	1	ND4
Cfer_numt18	Camelus ferus	366	2141	2499	CM020769.1	73.77	7.03e-26	51279422	51279776	-	1	16S
Cfer_numt19	Camelus ferus	173	3275	3447	CM020769.1	73.41	5.59e-07	68778074	68778246	-	1	ND1
Cfer_numt20	Camelus ferus	329	5053	5375	CM020769.1	75.988	2.49e-35	92301239	92301562	+	1	COX1
Cfer_numt21	Camelus ferus	192	1946	2137	CM020769.1	76.042	7.13e-16	118785983	118786168	-	1	16S
Cfer_numt22	Camelus ferus	325	1597	1916	CM020769.1	73.231	2.55e-20	118786231	118786550	-	1	16S
Cfer_numt23	Camelus ferus	170	3691	3858	CM020769.1	76.471	9.22e-15	118788293	118788462	-	1	ND1
Cfer_numt24	Camelus ferus	1433	1172	2572	CM020769.1	72.366	2.94e-99	118789567	118790944	-	1	16S
Cfer_numt25	Camelus ferus	126	21	146	CM020769.1	80.952	5.51e-17	118791850	118791974	-	1	12S
Cfer_numt26	Camelus ferus	104	3717	3820	CM020769.1	79.808	2.58e-10	118792874	118792977	-	0	-
Cfer_numt27	Camelus ferus	315	6848	7162	CM020770.1	96.825	2.13e-145	6851691	6852004	-	2	COX1,COX2
Cfer_numt28	Camelus ferus	237	6879	7111	CM020770.1	75.527	2.55e-20	38962764	38962996	+	1	COX2
Cfer_numt29	Camelus ferus	7073	1	7072	CM020770.1	99.774	0	44105426	44112498	+	6	12S,16S,ND1,ND2,COX1,COX2
Cfer_numt30	Camelus ferus	221	15011	15227	CM020770.1	74.208	1.19e-13	48045735	48045953	+	1	CYTB
Cfer_numt31	Camelus ferus	209	15726	15931	CM020770.1	77.512	2.55e-20	48046565	48046758	+	1	D-loop
Cfer_numt32	Camelus ferus	1041	466	1486	CM020770.1	70.605	2.51e-30	48047694	48048663	+	2	12S,16S
Cfer_numt33	Camelus ferus	159	1624	1781	CM020770.1	77.987	3.32e-14	48048813	48048961	+	1	16S
Cfer_numt34	Camelus ferus	720	1893	2582	CM020770.1	75.139	2.37e-70	48051625	48052307	+	1	16S
Cfer_numt35	Camelus ferus	570	3691	4258	CM020770.1	75.439	1.85e-66	48053374	48053929	+	2	ND1,ND2
Cfer_numt36	Camelus ferus	100	4388	4486	CM020770.1	77	0.000336	48054047	48054146	+	1	ND2
Cfer_numt37	Camelus ferus	1600	4835	6415	CM020770.1	73.562	7.56e-155	48054435	48055993	+	2	ND2,COX1
Cfer_numt38	Camelus ferus	117	8192	8308	CM020770.1	76.068	7.23e-06	48056948	48057064	+	1	ATP6
Cfer_numt39	Camelus ferus	2429	7402	9792	CM020770.1	71.552	3.49e-158	52169386	52171755	-	5	COX2,ATP8,ATP6,COX3,ND3
Cfer_numt40	Camelus ferus	301	3566	3866	CM020770.1	90.698	3.75e-108	78614916	78615216	-	1	ND1
Cfer_numt41	Camelus ferus	70	11950	12019	CM020771.1	84.286	4.32e-08	4326016	4326085	-	1	ND5
Cfer_numt42	Camelus ferus	137	14062	14198	CM020771.1	96.35	2.42e-55	11976983	11977119	+	2	ND6,CYTB
Cfer_numt43	Camelus ferus	566	15515	16069	CM020771.1	81.272	6.14e-121	14039805	14040366	-	1	D-loop
Cfer_numt44	Camelus ferus	221	15215	15434	CM020771.1	78.281	9.03e-30	14040450	14040670	-	2	CYTB,D-loop
Cfer_numt45	Camelus ferus	4754	7	4728	CM020771.1	89.672	0	17501561	17506279	-	4	12S,16S,ND1,ND2
Cfer_numt46	Camelus ferus	343	16319	16651	CM020771.1	81.633	8.53e-70	17506335	17506675	-	1	D-loop
Cfer_numt47	Camelus ferus	496	15595	16087	CM020771.1	94.96	0	17506663	17507155	-	1	D-loop
Cfer_numt48	Camelus ferus	8139	7303	15410	CM020771.1	83.524	0	17507159	17515214	-	10	COX2,ATP8,ATP6,COX3,ND3,ND4L,ND4,ND5,ND6,CYTB
Cfer_numt49	Camelus ferus	98	8912	9009	CM020771.1	83.673	2.56e-15	25328027	25328124	+	1	COX3
Cfer_numt50	Camelus ferus	1598	12871	14450	CM020771.1	74.343	0	31723017	31724595	-	3	ND5,ND6,CYTB
Cfer_numt51	Camelus ferus	63	12796	12858	CM020771.1	84.127	7.23e-06	31724912	31724974	-	1	ND5
Cfer_numt52	Camelus ferus	78	3684	3760	CM020772.1	89.744	5.51e-17	2629851	2629928	-	1	ND1
Cfer_numt53	Camelus ferus	193	14776	14968	CM020772.1	85.492	4.08e-48	5856087	5856279	-	1	CYTB
Cfer_numt54	Camelus ferus	32	8912	8943	CM020772.1	100	2.6e-05	27090863	27090894	-	1	COX3
Cfer_numt55	Camelus ferus	169	12678	12845	CM020772.1	76.923	7.13e-16	28440580	28440748	+	1	ND5
Cfer_numt56	Camelus ferus	274	14484	14757	CM020772.1	79.927	1.47e-47	32160727	32160998	+	1	CYTB
Cfer_numt57	Camelus ferus	406	11552	11952	CM020772.1	75.123	1.48e-42	42065863	42066265	-	2	ND4,ND5
Cfer_numt58	Camelus ferus	501	6141	6640	CM020772.1	75.848	1.44e-62	47261160	47261655	-	1	COX1
Cfer_numt59	Camelus ferus	71	11511	11580	CM020772.1	83.099	2.01e-06	87057525	87057594	+	1	ND4
Cfer_numt60	Camelus ferus	269	14583	14851	CM020772.1	72.491	4.29e-13	95246831	95247097	-	1	CYTB
Cfer_numt61	Camelus ferus	107	14078	14184	CM020772.1	79.439	9.28e-10	95247499	95247604	-	2	ND6,CYTB
Cfer_numt62	Camelus ferus	72	16000	16067	CM020772.1	83.333	2.01e-06	97595711	97595782	+	1	D-loop
Cfer_numt63	Camelus ferus	289	1	282	CM020772.1	71.972	2.58e-10	97596228	97596513	+	1	12S
Cfer_numt64	Camelus ferus	181	622	795	CM020772.1	74.033	5.59e-07	97596866	97597043	+	1	12S
Cfer_numt65	Camelus ferus	73	999	1069	CM020772.1	80.822	0.000336	97597233	97597305	+	1	12S
Cfer_numt66	Camelus ferus	904	1696	2576	CM020772.1	72.235	1.12e-58	97597972	97598853	+	1	16S
Cfer_numt67	Camelus ferus	152	3686	3836	CM020772.1	79.605	1.18e-18	97599923	97600069	+	1	ND1
Cfer_numt68	Camelus ferus	430	4931	5340	CM020772.1	71.395	5.55e-12	97601080	97601495	+	2	ND2,COX1
Cfer_numt69	Camelus ferus	131	1696	1824	CM020773.1	77.099	3.34e-09	1080435	1080564	-	1	16S
Cfer_numt70	Camelus ferus	128	1520	1647	CM020773.1	81.25	4.26e-18	1080839	1080964	-	1	16S
Cfer_numt71	Camelus ferus	319	1172	1486	CM020773.1	76.803	5.36e-37	1081149	1081456	-	1	16S
Cfer_numt72	Camelus ferus	417	673	1081	CM020773.1	74.341	6.93e-36	1082309	1082715	-	1	12S
Cfer_numt73	Camelus ferus	103	86	188	CM020773.1	81.553	1.54e-12	1083098	1083199	-	1	12S
Cfer_numt74	Camelus ferus	182	15756	15931	CM020773.1	74.725	2.01e-06	1083948	1084116	-	1	D-loop
Cfer_numt75	Camelus ferus	347	14087	14430	CM020773.1	76.657	4.11e-43	8600161	8600502	-	1	CYTB
Cfer_numt76	Camelus ferus	398	85	481	CM020773.1	80.402	5.06e-77	44282699	44283092	+	1	12S
Cfer_numt77	Camelus ferus	128	2869	2996	CM020773.1	76.562	1.2e-08	58350328	58350455	-	1	ND1
Cfer_numt78	Camelus ferus	170	3286	3455	CM020773.1	82.941	1.16e-33	60386332	60386501	+	1	ND1
Cfer_numt79	Camelus ferus	186	1989	2172	CM020773.1	76.882	2.56e-15	69257104	69257277	-	1	16S
Cfer_numt80	Camelus ferus	326	4913	5229	CM020774.1	72.393	5.55e-12	279624	279934	-	1	ND2
Cfer_numt81	Camelus ferus	127	3710	3836	CM020774.1	79.528	3.32e-14	280926	281050	-	0	-
Cfer_numt82	Camelus ferus	905	1696	2576	CM020774.1	72.376	2.41e-60	282174	283054	-	1	16S
Cfer_numt83	Camelus ferus	73	999	1069	CM020774.1	80.822	0.000336	283709	283781	-	1	12S
Cfer_numt84	Camelus ferus	123	673	795	CM020774.1	77.236	1.2e-08	283971	284091	-	1	12S
Cfer_numt85	Camelus ferus	317	20	326	CM020774.1	73.186	1.53e-17	284558	284869	-	1	12S
Cfer_numt86	Camelus ferus	65	16005	16067	CM020774.1	84.615	2.01e-06	285333	285397	-	1	D-loop
Cfer_numt87	Camelus ferus	119	485	601	CM020774.1	79.832	1.54e-12	28129477	28129594	-	1	12S
Cfer_numt88	Camelus ferus	287	10967	11253	CM020774.1	96.864	4.68e-132	31705493	31705779	+	1	ND4
Cfer_numt89	Camelus ferus	529	8104	8626	CM020774.1	73.346	1.48e-42	33414246	33414766	+	2	ATP6,COX3
Cfer_numt90	Camelus ferus	100	8750	8848	CM020774.1	79	1.55e-07	33414872	33414970	+	1	COX3
Cfer_numt91	Camelus ferus	253	1560	1808	CM020774.1	75.099	2.55e-20	76864975	76865222	+	1	16S
Cfer_numt92	Camelus ferus	146	8793	8938	CM020775.1	78.082	2.56e-15	8442466	8442611	-	1	COX3
Cfer_numt93	Camelus ferus	97	12275	12371	CM020775.1	81.443	2e-11	18006893	18006989	-	1	ND5
Cfer_numt94	Camelus ferus	243	11551	11791	CM020775.1	79.424	4.14e-38	60602397	60602638	+	2	ND4,ND5
Cfer_numt95	Camelus ferus	76	5347	5422	CM020775.1	86.842	4.29e-13	64141132	64141207	-	1	COX1
Cfer_numt96	Camelus ferus	195	5112	5304	CM020775.1	86.154	3.16e-49	64141272	64141463	-	0	-
Cfer_numt97	Camelus ferus	133	13	144	CM020775.1	76.692	1.2e-08	74568057	74568187	+	1	12S
Cfer_numt98	Camelus ferus	124	673	795	CM020775.1	79.032	1.54e-12	74568733	74568855	+	1	12S
Cfer_numt99	Camelus ferus	861	1696	2537	CM020775.1	72.358	1.45e-57	74569809	74570646	+	1	16S
Cfer_numt100	Camelus ferus	133	3704	3836	CM020775.1	78.947	3.32e-14	74571795	74571925	+	0	-
Cfer_numt101	Camelus ferus	326	4913	5229	CM020775.1	73.313	5.51e-17	74572918	74573228	+	1	ND2
Cfer_numt102	Camelus ferus	117	5227	5340	CM020776.1	76.923	9.35e-05	6686584	6686694	-	1	COX1
Cfer_numt103	Camelus ferus	162	4949	5106	CM020776.1	74.691	7.23e-06	6686822	6686975	-	1	ND2
Cfer_numt104	Camelus ferus	139	3703	3841	CM020776.1	81.295	7.08e-21	6687997	6688133	-	0	-
Cfer_numt105	Camelus ferus	903	1696	2576	CM020776.1	72.647	8.59e-65	6689196	6690075	-	1	16S
Cfer_numt106	Camelus ferus	73	999	1069	CM020776.1	80.822	0.000336	6690733	6690805	-	1	12S
Cfer_numt107	Camelus ferus	123	673	795	CM020776.1	76.423	5.59e-07	6690995	6691115	-	1	12S
Cfer_numt108	Camelus ferus	289	1	282	CM020776.1	71.972	2.58e-10	6691525	6691810	-	1	12S
Cfer_numt109	Camelus ferus	65	16005	16067	CM020776.1	84.615	2.01e-06	6692256	6692320	-	1	D-loop
Cfer_numt110	Camelus ferus	204	8865	9067	CM020776.1	75.98	1.18e-18	16109643	16109845	+	1	COX3
Cfer_numt111	Camelus ferus	125	15055	15179	CM020776.1	78.4	2e-11	23640787	23640909	-	1	CYTB
Cfer_numt112	Camelus ferus	825	6181	6994	CM020776.1	71.879	2.44e-50	23979041	23979845	-	1	COX1
Cfer_numt113	Camelus ferus	252	4985	5236	CM020776.1	90.873	3.86e-88	40469391	40469638	+	0	-
Cfer_numt114	Camelus ferus	451	4913	5340	CM020776.1	71.84	9.22e-15	63227461	63227893	-	2	ND2,COX1
Cfer_numt115	Camelus ferus	134	3703	3836	CM020776.1	81.343	9.15e-20	63228883	63229014	-	0	-
Cfer_numt116	Camelus ferus	903	1696	2576	CM020776.1	72.757	5.13e-67	63230101	63230981	-	1	16S
Cfer_numt117	Camelus ferus	73	999	1069	CM020776.1	80.822	0.000336	63231647	63231719	-	1	12S
Cfer_numt118	Camelus ferus	123	673	795	CM020776.1	76.423	5.59e-07	63231909	63232029	-	1	12S
Cfer_numt119	Camelus ferus	289	1	282	CM020776.1	71.972	2.58e-10	63232439	63232724	-	1	12S
Cfer_numt120	Camelus ferus	65	16005	16067	CM020776.1	84.615	2.01e-06	63233170	63233234	-	1	D-loop
Cfer_numt121	Camelus ferus	237	4078	4310	CM020776.1	76.793	9.09e-25	63276799	63277030	-	1	ND2
Cfer_numt122	Camelus ferus	249	14012	14257	CM020776.1	74.297	2.56e-15	63277776	63278014	-	2	ND6,CYTB
Cfer_numt123	Camelus ferus	59	13679	13737	CM020777.1	84.746	2.6e-05	3248794	3248852	-	1	ND6
Cfer_numt124	Camelus ferus	166	12666	12831	CM020777.1	74.096	2.01e-06	3248970	3249130	-	1	ND5
Cfer_numt125	Camelus ferus	94	2028	2121	CM020777.1	77.66	9.35e-05	23685426	23685519	+	1	16S
Cfer_numt126	Camelus ferus	200	2311	2507	CM020777.1	75	2e-11	23685690	23685879	+	1	16S
Cfer_numt127	Camelus ferus	101	12898	12997	CM020777.1	81.188	2.58e-10	34251192	34251288	-	1	ND5
Cfer_numt128	Camelus ferus	846	11946	12784	CM020777.1	76.478	2.21e-120	34251394	34252226	-	1	ND5
Cfer_numt129	Camelus ferus	154	2337	2490	CM020777.1	82.468	4.2e-28	55048407	55048560	+	1	16S
Cfer_numt130	Camelus ferus	432	3677	4102	CM020777.1	73.843	3.22e-34	55530048	55530468	-	2	ND1,ND2
Cfer_numt131	Camelus ferus	432	3677	4102	CM020777.1	73.843	3.22e-34	55548610	55549030	-	2	ND1,ND2
Cfer_numt132	Camelus ferus	120	8190	8308	CM020778.1	76.667	5.59e-07	30077	30196	+	1	ATP6
Cfer_numt133	Camelus ferus	337	11423	11756	CM020778.1	75.964	5.36e-37	311734	312064	+	1	ND4
Cfer_numt134	Camelus ferus	316	11982	12297	CM020778.1	72.468	1.98e-16	313431	313741	+	1	ND5
Cfer_numt135	Camelus ferus	395	13555	13947	CM020778.1	70.38	4.32e-08	314897	315279	+	2	ND5,ND6
Cfer_numt136	Camelus ferus	208	14051	14257	CM020778.1	74.038	5.55e-12	315363	315567	+	2	ND6,CYTB
Cfer_numt137	Camelus ferus	108	1973	2080	CM020778.1	77.778	1.55e-07	908341	908448	-	1	16S
Cfer_numt138	Camelus ferus	209	1885	2093	CM020778.1	98.565	1.06e-98	21048711	21048919	+	1	16S
Cfer_numt139	Camelus ferus	281	13906	14183	CM020778.1	74.021	1.18e-18	38979977	38980248	-	2	ND6,CYTB
Cfer_numt140	Camelus ferus	787	3701	4477	CM020778.1	72.046	1.46e-52	69096525	69097301	-	2	ND1,ND2
Cfer_numt141	Camelus ferus	502	15618	16115	CM020778.1	72.51	2.53e-25	69097301	69097767	-	1	D-loop
Cfer_numt142	Camelus ferus	241	3685	3922	CM020778.1	73.444	1.19e-13	72340842	72341081	+	2	ND1,ND2
Cfer_numt143	Camelus ferus	1156	1172	2294	CM020778.1	72.059	2.37e-70	76582269	76583381	-	1	16S
Cfer_numt144	Camelus ferus	79	60	138	CM020778.1	84.81	2e-11	76584927	76585005	-	1	12S
Cfer_numt145	Camelus ferus	195	3693	3885	CM020778.1	77.436	2.55e-20	76585903	76586092	-	1	ND1
Cfer_numt146	Camelus ferus	169	3416	3581	CM020778.1	75.148	9.28e-10	76586222	76586387	-	1	ND1
Cfer_numt147	Camelus ferus	1397	1207	2582	CM020778.1	69.578	5.43e-27	76587203	76588518	-	1	16S
Cfer_numt148	Camelus ferus	580	478	1050	CM020778.1	70.69	1.98e-16	76589499	76590049	-	1	12S
Cfer_numt149	Camelus ferus	196	3685	3876	CM020778.1	74.49	2e-11	76591524	76591717	-	1	ND1
Cfer_numt150	Camelus ferus	309	3309	3615	CM020778.1	70.55	7.23e-06	76591774	76592079	-	1	ND1
Cfer_numt151	Camelus ferus	285	5	282	CM020779.1	72.281	2e-11	12851787	12852068	+	1	12S
Cfer_numt152	Camelus ferus	123	673	795	CM020779.1	76.423	5.59e-07	12852475	12852595	+	1	12S
Cfer_numt153	Camelus ferus	901	1696	2576	CM020779.1	71.92	8.71e-55	12853510	12854388	+	1	16S
Cfer_numt154	Camelus ferus	219	3297	3515	CM020779.1	71.689	0.000336	12854973	12855186	+	1	ND1
Cfer_numt155	Camelus ferus	133	3704	3836	CM020779.1	78.195	1.54e-12	12855379	12855509	+	0	-
Cfer_numt156	Camelus ferus	450	4913	5340	CM020779.1	71.556	1.19e-13	12856499	12856932	+	2	ND2,COX1
Cfer_numt157	Camelus ferus	552	56	604	CM020779.1	79.529	1.36e-102	39416823	39417365	+	1	12S
Cfer_numt158	Camelus ferus	145	5	146	CM020779.1	78.621	2.56e-15	53529600	53529743	+	1	12S
Cfer_numt159	Camelus ferus	123	673	795	CM020779.1	79.675	1.19e-13	53530279	53530400	+	1	12S
Cfer_numt160	Camelus ferus	322	1326	1642	CM020779.1	71.429	1.55e-07	53530837	53531143	+	1	16S
Cfer_numt161	Camelus ferus	898	1696	2576	CM020779.1	72.383	1.87e-56	53531367	53532221	+	1	16S
Cfer_numt162	Camelus ferus	135	3703	3836	CM020779.1	77.037	9.28e-10	53533409	53533541	+	0	-
Cfer_numt163	Camelus ferus	412	4970	5375	CM020779.1	72.816	4.23e-23	53534588	53534981	+	1	COX1
Cfer_numt164	Camelus ferus	153	12600	12751	CM020779.1	76.471	5.55e-12	61265730	61265881	-	1	ND5
Cfer_numt165	Camelus ferus	218	4472	4686	CM020780.1	72.018	2.6e-05	27177712	27177926	+	1	ND2
Cfer_numt166	Camelus ferus	100	9825	9924	CM020780.1	79	5.59e-07	48822361	48822456	-	1	ND4L
Cfer_numt167	Camelus ferus	76	9366	9439	CM020780.1	81.579	2.6e-05	48822834	48822907	-	1	COX3
Cfer_numt168	Camelus ferus	235	5479	5713	CM020780.1	96.17	3.78e-103	59593587	59593821	+	1	COX1
Cfer_numt169	Camelus ferus	277	9618	9889	CM020780.1	72.924	4.29e-13	68334842	68335111	-	2	ND3,ND4L
Cfer_numt170	Camelus ferus	100	15270	15369	CM020781.1	79	1.55e-07	24692686	24692783	+	1	CYTB
Cfer_numt171	Camelus ferus	92	15772	15861	CM020781.1	82.609	7.18e-11	24693322	24693411	+	1	D-loop
Cfer_numt172	Camelus ferus	199	9242	9437	CM020781.1	74.372	1.2e-08	62674388	62674573	-	1	COX3
Cfer_numt173	Camelus ferus	356	15751	16104	CM020782.1	96.348	3.47e-163	22595821	22596176	+	1	D-loop
Cfer_numt174	Camelus ferus	289	16354	16638	CM020782.1	84.083	3.07e-69	22596154	22596439	+	1	D-loop
Cfer_numt175	Camelus ferus	59	1931	1986	CM020782.1	84.746	0.000336	39716801	39716859	+	1	16S
Cfer_numt176	Camelus ferus	198	9242	9437	CM020782.1	75.253	1.19e-13	53684668	53684859	-	1	COX3
Cfer_numt177	Camelus ferus	345	11985	12329	CM020783.1	99.71	1.22e-177	6115313	6115657	-	1	ND5
Cfer_numt178	Camelus ferus	202	8048	8247	CM020783.1	72.772	9.35e-05	9078972	9079163	-	1	ATP6
Cfer_numt179	Camelus ferus	171	9248	9417	CM020783.1	73.099	2.6e-05	11059430	11059599	-	1	COX3
Cfer_numt180	Camelus ferus	2283	6645	8911	CM020783.1	73.5	0	12878648	12880877	+	5	COX1,COX2,ATP8,ATP6,COX3
Cfer_numt181	Camelus ferus	132	9778	9909	CM020784.1	75.758	2.6e-05	385104	385227	-	2	ND3,ND4L
Cfer_numt182	Camelus ferus	69	9242	9310	CM020784.1	82.609	7.23e-06	385684	385752	-	1	COX3
Cfer_numt183	Camelus ferus	285	5	282	CM020784.1	72.281	2e-11	31750968	31751249	+	1	12S
Cfer_numt184	Camelus ferus	123	673	795	CM020784.1	75.61	2.6e-05	31751660	31751780	+	1	12S
Cfer_numt185	Camelus ferus	904	1696	2576	CM020784.1	72.345	2.41e-60	31752697	31753578	+	1	16S
Cfer_numt186	Camelus ferus	133	3704	3836	CM020784.1	80.451	1.53e-17	31754567	31754697	+	0	-
Cfer_numt187	Camelus ferus	1783	7931	9686	CM020784.1	71.004	4.92e-97	32170125	32171865	+	4	ATP8,ATP6,COX3,ND3
Cfer_numt188	Camelus ferus	180	9822	9999	CM020784.1	74.444	3.34e-09	32171997	32172172	+	1	ND4L
Cfer_numt189	Camelus ferus	668	10975	11628	CM020784.1	71.407	5.39e-32	32172553	32173205	+	1	ND4
Cfer_numt190	Camelus ferus	75	7926	7999	CM020784.1	85.333	9.28e-10	32173293	32173365	+	2	ATP8,ATP6
Cfer_numt191	Camelus ferus	414	2005	2411	CM020784.1	74.155	5.39e-32	39643142	39643537	-	1	16S
Cfer_numt192	Camelus ferus	566	1875	2429	CM020785.1	73.322	2.47e-40	16037814	16038354	+	1	16S
Cfer_numt193	Camelus ferus	87	60	146	CM020785.1	82.759	7.18e-11	16042404	16042490	+	1	12S
Cfer_numt194	Camelus ferus	581	480	1048	CM020785.1	70.912	7.13e-16	16043711	16044258	+	1	12S
Cfer_numt195	Camelus ferus	722	1208	1916	CM020785.1	72.992	2.42e-55	16045222	16045926	+	1	16S
Cfer_numt196	Camelus ferus	237	1945	2177	CM020785.1	78.481	6.98e-31	16045986	16046215	+	1	16S
Cfer_numt197	Camelus ferus	352	2232	2580	CM020785.1	71.307	5.55e-12	16046478	16046823	+	1	16S
Cfer_numt198	Camelus ferus	496	3031	3519	CM020785.1	70.968	3.29e-19	16047254	16047743	+	1	ND1
Cfer_numt199	Camelus ferus	205	3712	3912	CM020785.1	76.585	2.55e-20	16047895	16048099	+	1	ND2
Cfer_numt200	Camelus ferus	61	80	140	CM020785.1	83.607	0.000336	16049007	16049066	+	1	12S
Cfer_numt201	Camelus ferus	213	430	640	CM020785.1	74.178	5.55e-12	16049341	16049547	+	1	12S
Cfer_numt202	Camelus ferus	307	15618	15923	CM020785.1	83.062	6.59e-71	35573735	35574040	-	1	D-loop
Cfer_numt203	Camelus ferus	775	14579	15338	CM020785.1	74.839	1.79e-86	35574349	35575115	-	1	CYTB
Cfer_numt204	Camelus ferus	1188	13259	14425	CM020785.1	70.707	1.47e-47	35575227	35576364	-	3	ND5,ND6,CYTB
Cfer_numt205	Camelus ferus	146	13056	13201	CM020785.1	76.712	5.55e-12	35576560	35576705	-	1	ND5
Cfer_numt206	Camelus ferus	304	12672	12972	CM020785.1	71.382	1.2e-08	35576761	35577058	-	1	ND5
Cfer_numt207	Camelus ferus	2496	9958	12433	CM020785.1	71.795	3.4e-178	35577321	35579754	-	3	ND4L,ND4,ND5
Cfer_numt208	Camelus ferus	970	8896	9850	CM020785.1	72.68	1.83e-71	35580612	35581548	-	2	COX3,ND3
Cfer_numt209	Camelus ferus	396	8256	8647	CM020785.1	76.263	1.13e-48	35581786	35582177	-	2	ATP6,COX3
Cfer_numt210	Camelus ferus	1537	6478	7996	CM020785.1	75.016	0	35582834	35584349	-	4	COX1,COX2,ATP8,ATP6
Cfer_numt211	Camelus ferus	266	6213	6475	CM020785.1	73.684	7.13e-16	35584785	35585043	-	1	COX1
Cfer_numt212	Camelus ferus	135	5993	6127	CM020785.1	80	1.53e-17	35585183	35585317	-	1	COX1
Cfer_numt213	Camelus ferus	793	4646	5422	CM020785.1	76.293	4.85e-107	35586030	35586810	-	2	ND2,COX1
Cfer_numt214	Camelus ferus	1212	2714	3915	CM020785.1	72.772	8.17e-100	35587502	35588684	-	2	ND1,ND2
Cfer_numt215	Camelus ferus	232	15155	15386	CM020786.1	99.138	1.34e-112	403400	403630	-	1	CYTB
Cfer_numt216	Camelus ferus	136	15951	16082	CM020786.1	75	9.35e-05	18748139	18748272	-	1	D-loop
Cfer_numt217	Camelus ferus	96	5214	5309	CM020786.1	81.25	9.28e-10	24255442	24255534	+	0	-
Cfer_numt218	Camelus ferus	547	6182	6727	CM020786.1	72.395	5.36e-37	24256293	24256830	+	1	COX1
Cfer_numt219	Camelus ferus	33	2008	2040	CM020786.1	100	7.23e-06	40460489	40460521	+	1	16S
Cfer_numt220	Camelus ferus	85	4510	4594	CM020786.1	90.588	1.97e-21	40460521	40460605	-	1	ND2
Cfer_numt221	Camelus ferus	147	9542	9687	CM020787.1	77.551	1.19e-13	23096156	23096301	+	1	ND3
Cfer_numt222	Camelus ferus	67	9818	9883	CM020787.1	82.09	0.000336	23097008	23097074	+	0	-
Cfer_numt223	Camelus ferus	184	13967	14150	CM020787.1	85.326	8.84e-45	29760638	29760821	+	1	ND6
Cfer_numt224	Camelus ferus	367	4919	5281	CM020788.1	72.752	1.53e-17	10988138	10988483	-	1	ND2
Cfer_numt225	Camelus ferus	445	4060	4500	CM020788.1	70.112	3.34e-09	10988882	10989316	-	1	ND2
Cfer_numt226	Camelus ferus	367	3554	3918	CM020788.1	75.749	6.88e-41	10989475	10989835	-	2	ND1,ND2
Cfer_numt227	Camelus ferus	139	3199	3336	CM020788.1	75.54	1.55e-07	10990065	10990203	-	1	ND1
Cfer_numt228	Camelus ferus	1083	1661	2702	CM020788.1	73.038	1.81e-81	10991438	10992486	-	1	16S
Cfer_numt229	Camelus ferus	1013	671	1647	CM020788.1	71.273	1.9e-46	10992610	10993591	-	2	12S,16S
Cfer_numt230	Camelus ferus	165	15771	15932	CM020788.1	77.576	2.56e-15	10994443	10994602	-	1	D-loop
Cfer_numt231	Camelus ferus	139	15291	15426	CM020788.1	74.82	9.35e-05	11016242	11016378	-	1	CYTB
Cfer_numt232	Camelus ferus	231	14997	15223	CM020788.1	73.593	5.55e-12	11016442	11016668	-	1	CYTB
Cfer_numt233	Camelus ferus	36	1580	1615	CM020789.1	94.444	0.000336	7418982	7419017	-	1	16S
Cfer_numt234	Camelus ferus	191	165	354	CM020789.1	86.387	8.77e-50	18251737	18251927	+	1	12S
Cfer_numt235	Camelus ferus	194	5407	5600	CM020790.1	97.938	1.07e-88	692863	693056	+	1	COX1
Cfer_numt236	Camelus ferus	78	15671	15748	CM020790.1	85.897	2e-11	30179558	30179632	-	1	D-loop
Cfer_numt237	Camelus ferus	200	9244	9439	CM020791.1	73.5	2.01e-06	231062	231251	+	1	COX3
Cfer_numt238	Camelus ferus	399	2071	2464	CM020791.1	71.93	4.26e-18	261814	262202	-	1	16S
Cfer_numt239	Camelus ferus	69	15999	16066	CM020791.1	84.058	5.59e-07	12206127	12206194	+	1	D-loop
Cfer_numt240	Camelus ferus	202	9242	9439	CM020791.1	73.762	1.55e-07	23721967	23722158	+	1	COX3
Cfer_numt241	Camelus ferus	166	15270	15434	CM020792.1	74.699	1.2e-08	73776	73938	+	2	CYTB,D-loop
Cfer_numt242	Camelus ferus	234	15633	15861	CM020792.1	75.214	1.53e-17	74336	74562	+	1	D-loop
Cfer_numt243	Camelus ferus	83	11142	11224	CM020792.1	98.795	5.39e-32	4780836	4780918	-	1	ND4
Cfer_numt244	Camelus ferus	87	984	1069	CM020792.1	81.609	1.2e-08	12134276	12134362	+	1	12S
Cfer_numt245	Camelus ferus	164	1326	1488	CM020792.1	79.878	5.47e-22	12134525	12134683	+	1	16S
Cfer_numt246	Camelus ferus	50	1593	1642	CM020792.1	92	1.2e-08	12134768	12134817	+	1	16S
Cfer_numt247	Camelus ferus	375	1676	2037	CM020792.1	76.533	4.11e-43	12134885	12135250	+	1	16S
Cfer_numt248	Camelus ferus	518	2067	2577	CM020792.1	73.745	1.48e-42	12135478	12135980	+	1	16S
Cfer_numt249	Camelus ferus	553	2971	3515	CM020792.1	69.982	2.58e-10	12136381	12136913	+	1	ND1
Cfer_numt250	Camelus ferus	73	9366	9436	CM020793.1	82.192	2.6e-05	276522	276592	+	1	COX3
Cfer_numt251	Camelus ferus	91	9799	9889	CM020793.1	79.121	0.000336	276949	277032	+	2	ND3,ND4L
Cfer_numt252	Camelus ferus	160	244	403	CM020793.1	83.75	6.98e-31	23271439	23271591	+	1	12S
Cfer_numt253	Camelus ferus	244	6487	6727	CM020794.1	73.361	2e-11	16989541	16989776	-	1	COX1
Cfer_numt254	Camelus ferus	195	9199	9392	CM020798.1	78.462	2.53e-25	9615005	9615199	-	1	COX3
Cfer_numt255	Camelus ferus	196	10489	10684	CM020799.1	72.449	2.6e-05	6712194	6712385	+	1	ND4
Cfer_numt256	Camelus ferus	154	11215	11366	CM020799.1	74.675	2.01e-06	6712875	6713024	+	1	ND4
Cfer_numt257	Camelus ferus	1707	11522	13195	CM020799.1	69.889	1.13e-53	6713137	6714785	+	2	ND4,ND5
Cfer_numt258	Camelus ferus	1245	13607	14842	CM020799.1	73.414	3.7e-118	6715205	6716424	+	2	ND6,CYTB
Cfer_numt259	Camelus ferus	273	15156	15426	CM020799.1	74.725	7.08e-21	6716617	6716880	+	1	CYTB
Cfer_numt260	Camelus ferus	441	15623	16057	CM020799.1	73.696	1.5e-32	6717219	6717642	+	1	D-loop
Cfer_numt261	Camelus ferus	2134	22	2119	CM020799.1	75.773	0	6718129	6720180	+	2	12S,16S
Cfer_numt262	Camelus ferus	2070	2140	4173	CM020799.1	72.947	2.03e-180	6720558	6722578	+	3	16S,ND1,ND2
Cfer_numt263	Camelus ferus	1181	8196	9357	CM020801.1	71.296	4.02e-58	5669337	5670463	+	2	ATP6,COX3
Cfer_numt264	Camelus ferus	413	9592	9997	CM020801.1	72.881	7.03e-26	5670659	5671063	+	2	ND3,ND4L
Cfer_numt265	Camelus ferus	221	15527	15747	CM020801.1	99.548	1.04e-108	14727997	14728217	-	1	D-loop
Cfer_numt266	Camelus ferus	52	7914	7965	CM020801.1	90.385	4.32e-08	15627145	15627196	+	2	ATP8,ATP6
Cfer_numt267	Camelus ferus	204	8865	9067	CM020802.1	76.471	2.55e-20	24818815	24819017	+	1	COX3
Cfer_numt268	Camelus ferus	275	13	282	CM020803.1	73.818	1.53e-17	16706055	16706324	+	1	12S
Cfer_numt269	Camelus ferus	123	673	795	CM020803.1	75.61	2.6e-05	16706833	16706954	+	1	12S
Cfer_numt270	Camelus ferus	380	1747	2117	CM020803.1	75	8.96e-35	16707931	16708299	+	1	16S
Cfer_numt271	Camelus ferus	135	2278	2411	CM020803.1	75.556	2.01e-06	16708464	16708596	+	1	16S
Cfer_numt272	Camelus ferus	224	3297	3516	CM020803.1	71.875	2.6e-05	16709480	16709701	+	1	ND1
Cfer_numt273	Camelus ferus	126	3711	3836	CM020803.1	77.778	2.58e-10	16709896	16710019	+	0	-
Cfer_numt274	Camelus ferus	302	5044	5340	CM020803.1	73.179	5.51e-17	16711123	16711418	+	1	COX1
Cfer_numt275	Camelus ferus	203	4970	5171	CM020803.1	73.892	9.28e-10	17513234	17513429	-	0	-
Cfer_numt276	Camelus ferus	240	4078	4310	CM020803.1	72.5	2.01e-06	17514061	17514292	-	1	ND2
Cfer_numt277	Camelus ferus	249	3713	3956	CM020803.1	74.297	2.56e-15	17514378	17514617	-	1	ND2
Cfer_numt278	Camelus ferus	1265	1326	2576	CM020803.1	72.016	8.35e-85	17516200	17517422	-	1	16S
Cfer_numt279	Camelus ferus	202	4970	5171	CM020803.1	73.267	4.32e-08	18907570	18907765	-	0	-
Cfer_numt280	Camelus ferus	275	3713	3981	CM020803.1	74.909	7.08e-21	18908688	18908952	-	1	ND2
Cfer_numt281	Camelus ferus	141	3379	3518	CM020803.1	74.468	2.6e-05	18909736	18909875	-	1	ND1
Cfer_numt282	Camelus ferus	1277	1316	2576	CM020803.1	72.279	1.78e-91	18913321	18914557	+	1	16S
Cfer_numt283	Camelus ferus	138	3379	3515	CM020803.1	74.638	2.6e-05	18915268	18915404	+	1	ND1
Cfer_numt284	Camelus ferus	167	3713	3875	CM020803.1	77.246	3.32e-14	18916165	18916326	+	0	-
Cfer_numt285	Camelus ferus	167	3713	3875	CM020803.1	77.246	3.32e-14	18929572	18929733	+	0	-
Cfer_numt286	Camelus ferus	219	15633	15850	CM020804.1	73.973	1.54e-12	13525060	13525274	-	1	D-loop
Cfer_numt287	Camelus ferus	163	15273	15434	CM020804.1	75.46	7.18e-11	13525630	13525792	-	2	CYTB,D-loop
Cfer_numt288	Camelus ferus	73	16000	16067	CM020804.1	82.192	9.35e-05	13539852	13539923	+	1	D-loop
Cfer_numt289	Camelus ferus	334	6	326	CM020804.1	72.455	3.32e-14	13540371	13540698	+	1	12S
Cfer_numt290	Camelus ferus	123	673	795	CM020804.1	77.236	1.2e-08	13541165	13541285	+	1	12S
Cfer_numt291	Camelus ferus	904	1696	2576	CM020804.1	71.792	5.24e-52	13542203	13543084	+	1	16S
Cfer_numt292	Camelus ferus	134	3703	3836	CM020804.1	78.358	4.29e-13	13544175	13544306	+	0	-
Cfer_numt293	Camelus ferus	289	4949	5229	CM020804.1	73.356	4.29e-13	13545336	13545609	+	1	ND2
Cfer_numt294	Camelus ferus	1097	289	1359	CM020804.1	75.479	6.06e-131	28885209	28886268	-	2	12S,16S
Cfer_numt295	Camelus ferus	218	2	216	CM020804.1	76.147	9.15e-20	28886747	28886959	-	1	12S
Cfer_numt296	Camelus ferus	1401	5823	7200	CM020804.1	71.235	2.35e-75	51039892	51041248	-	2	COX1,COX2
Cfer_numt297	Camelus ferus	444	5182	5619	CM020804.1	76.351	2.42e-55	51041415	51041851	-	1	COX1
Cfer_numt298	Camelus ferus	59	5114	5172	CM020804.1	91.525	5.55e-12	51041879	51041937	-	0	-
Cfer_numt299	Camelus ferus	217	4775	4987	CM020804.1	74.654	5.55e-12	51042040	51042245	-	1	ND2
Cfer_numt300	Camelus ferus	1686	3046	4714	CM020804.1	72.716	3.59e-138	51042805	51044437	-	2	ND1,ND2
Cfer_numt301	Camelus ferus	167	10950	11114	CM020804.1	75.449	7.18e-11	56510333	56510497	+	1	ND4
Cfer_numt302	Camelus ferus	180	15751	15925	CM020804.1	76.667	3.32e-14	65338893	65339066	+	1	D-loop
Cfer_numt303	Camelus ferus	82	15772	15853	CM020804.1	80.488	2.01e-06	78784732	78784813	-	1	D-loop
Cfer_numt304	Camelus ferus	84	15286	15369	CM020804.1	84.524	5.55e-12	78785334	78785415	-	1	CYTB
Cfer_numt305	Camelus ferus	83	6555	6637	CM020804.1	83.133	9.28e-10	100428491	100428572	-	1	COX1
Cfer_numt306	Camelus ferus	83	6555	6637	CM020804.1	83.133	9.28e-10	100462192	100462273	-	1	COX1
Cfer_numt307	Camelus ferus	201	9242	9439	VSZR01000354.1	73.134	7.23e-06	25664	25855	-	1	COX3
Cfer_numt308	Camelus ferus	200	9244	9439	VSZR01000509.1	73.5	2.01e-06	20562	20751	-	1	COX3
Cfer_numt309	Camelus ferus	83	3386	3468	VSZR01000863.1	79.518	2.6e-05	1135715	1135797	-	1	ND1
Cfer_numt310	Camelus ferus	72	15999	16067	VSZR01001465.1	81.944	9.35e-05	1014422	1014493	+	1	D-loop
Cfer_numt311	Camelus ferus	410	1	396	VSZR01001465.1	71.22	4.29e-13	1014937	1015340	+	1	12S
Cfer_numt312	Camelus ferus	123	673	795	VSZR01001465.1	75.61	2.6e-05	1015738	1015858	+	1	12S
Cfer_numt313	Camelus ferus	379	1747	2117	VSZR01001465.1	73.879	4.2e-28	1016824	1017192	+	1	16S
Cfer_numt314	Camelus ferus	134	2278	2410	VSZR01001465.1	76.866	3.34e-09	1017357	1017488	+	1	16S
Cfer_numt315	Camelus ferus	126	3711	3836	VSZR01001465.1	77.778	2.58e-10	1018774	1018897	+	0	-
Cfer_numt316	Camelus ferus	302	5044	5340	VSZR01001465.1	72.517	1.19e-13	1020001	1020296	+	1	COX1
Cfer_numt317	Camelus ferus	91	9799	9889	VSZR01002013.1	79.121	0.000336	233433	233516	-	2	ND3,ND4L
Cfer_numt318	Camelus ferus	76	9366	9439	VSZR01002013.1	81.579	2.6e-05	233870	233943	-	1	COX3

[truncated: 36 more sheets: Ceratotherium simum, Equus caballus, Manis javanica, Felis catus, Hyaena hyaena, Canis familiaris, Mustela putorius, Zalophus californianus, Condylura cristata, Erinaceus europaeus, Sorex araneus, Microtus ochrogaster, Mus musculus, Rattus norvegicus, Heterocephalus glaber, Sciurus vulgaris, Oryctolagus cuniculus, Ochotona princeps, Tupaia belangeri, Microcebus murinus …]
