# Supplementary material for: Comparative Genome Microsynteny Illuminates the Fast Evolution of Nuclear Mitochondrial Segments (NUMTs) in Mammals
Source: Mol Biol Evol. 2023 Dec 20;41(1):msad278. doi: 10.1093/molbev/msad278 (PMC10764098; doi:10.1093/molbev/msad278)
Supplement: msad278_Supplementary_Data [file msad278_supplementary_data.zip › Supplementary Table S4.xlsx]

## Sheet: Phyllostomus discolor
Supplementary Table S4: The information of assembled NUMT blocks for each of 46 species (each species per sheet).
NUMT	Species	chromosome	genome start	g. end	Length	direction	Block
Pdis_numt1	Phyllostomus discolor	scaffold_m19_p_1	4853773	4853882	110	-
Pdis_numt2	Phyllostomus discolor	scaffold_m19_p_1	57419951	57420097	153	-
Pdis_numt3-4	Phyllostomus discolor	scaffold_m19_p_1	111039990	111041391	1401	+	Block_2
Pdis_numt5	Phyllostomus discolor	scaffold_m19_p_1	120108030	120108127	101	-
Pdis_numt6-7	Phyllostomus discolor	scaffold_m19_p_1	135583007	135583897	890	-	Block_2
Pdis_numt8-10	Phyllostomus discolor	scaffold_m19_p_1	140861578	140862991	1413	-	Block_3
Pdis_numt11-14	Phyllostomus discolor	scaffold_m19_p_1	146433070	146434704	1634	+	Block_4
Pdis_numt15	Phyllostomus discolor	scaffold_m19_p_1	171548051	171548142	93	+
Pdis_numt16	Phyllostomus discolor	scaffold_m19_p_1	178669356	178669533	183	+
Pdis_numt17	Phyllostomus discolor	scaffold_m19_p_1	191133752	191133965	217	-
Pdis_numt18	Phyllostomus discolor	scaffold_m19_p_1	193217296	193217415	122	-
Pdis_numt19	Phyllostomus discolor	scaffold_m19_p_1	194064662	194064866	208	-
Pdis_numt20	Phyllostomus discolor	scaffold_m19_p_10	42922200	42922767	568	-
Pdis_numt21	Phyllostomus discolor	scaffold_m19_p_10	53975067	53975302	242	+
Pdis_numt22-24	Phyllostomus discolor	scaffold_m19_p_10	76283452	76290027	6576	+	Block_3
Pdis_numt25	Phyllostomus discolor	scaffold_m19_p_10	85900195	85900254	60	+
Pdis_numt26	Phyllostomus discolor	scaffold_m19_p_10	100145858	100145925	69	+
Pdis_numt27	Phyllostomus discolor	scaffold_m19_p_11	7633750	7634052	313	+
Pdis_numt28	Phyllostomus discolor	scaffold_m19_p_12	32612317	32612352	36	+
Pdis_numt29	Phyllostomus discolor	scaffold_m19_p_12	83623431	83623544	118	+
Pdis_numt30	Phyllostomus discolor	scaffold_m19_p_13	47570571	47570648	79	-
Pdis_numt31	Phyllostomus discolor	scaffold_m19_p_14	21821822	21821964	145	+
Pdis_numt32-33	Phyllostomus discolor	scaffold_m19_p_14	59673521	59674181	660	-	Block_2
Pdis_numt34	Phyllostomus discolor	scaffold_m19_p_14	66017998	66018360	372	+
Pdis_numt35	Phyllostomus discolor	scaffold_m19_p_15	39505565	39505629	65	-
Pdis_numt36	Phyllostomus discolor	scaffold_m19_p_2	12870584	12870679	96	+
Pdis_numt37	Phyllostomus discolor	scaffold_m19_p_2	22361286	22361394	109	-
Pdis_numt38	Phyllostomus discolor	scaffold_m19_p_2	33800684	33800752	72	-
Pdis_numt39	Phyllostomus discolor	scaffold_m19_p_2	38846242	38846402	162	-
Pdis_numt40	Phyllostomus discolor	scaffold_m19_p_2	51297826	51297924	99	+
Pdis_numt41	Phyllostomus discolor	scaffold_m19_p_2	65720302	65720406	105	-
Pdis_numt42	Phyllostomus discolor	scaffold_m19_p_2	71682266	71682361	96	-
Pdis_numt43	Phyllostomus discolor	scaffold_m19_p_2	120360793	120360878	86	+
Pdis_numt44	Phyllostomus discolor	scaffold_m19_p_2	133280645	133280871	231	-
Pdis_numt45-47	Phyllostomus discolor	scaffold_m19_p_2	170382767	170384612	1845	-	Block_3
Pdis_numt48-55	Phyllostomus discolor	scaffold_m19_p_2	170390956	170396785	5829	-	Block_8
Pdis_numt56-58	Phyllostomus discolor	scaffold_m19_p_2	175241139	175245661	4522	+	Block_3
Pdis_numt59	Phyllostomus discolor	scaffold_m19_p_2	177851389	177851438	50	-
Pdis_numt60	Phyllostomus discolor	scaffold_m19_p_2	181003016	181003099	92	-
Pdis_numt61	Phyllostomus discolor	scaffold_m19_p_2	187243896	187243969	74	-
Pdis_numt62	Phyllostomus discolor	scaffold_m19_p_2	187668079	187668700	631	-
Pdis_numt63	Phyllostomus discolor	scaffold_m19_p_2	211394238	211396700	2467	-
Pdis_numt64	Phyllostomus discolor	scaffold_m19_p_21	383252	383344	93	-
Pdis_numt65	Phyllostomus discolor	scaffold_m19_p_3	33012195	33012359	165	+
Pdis_numt66	Phyllostomus discolor	scaffold_m19_p_3	39421564	39421593	30	-
Pdis_numt67-68	Phyllostomus discolor	scaffold_m19_p_3	64803844	64813699	9855	+	Block_2
Pdis_numt69	Phyllostomus discolor	scaffold_m19_p_3	82877505	82877649	145	+
Pdis_numt70-73	Phyllostomus discolor	scaffold_m19_p_3	99144347	99146697	2350	-	Block_4
Pdis_numt74-75	Phyllostomus discolor	scaffold_m19_p_3	100923088	100924485	1397	-	Block_2
Pdis_numt76	Phyllostomus discolor	scaffold_m19_p_3	119085589	119085884	298	+
Pdis_numt77	Phyllostomus discolor	scaffold_m19_p_3	123198933	123198994	62	-
Pdis_numt78	Phyllostomus discolor	scaffold_m19_p_3	184189946	184190068	123	+
Pdis_numt79	Phyllostomus discolor	scaffold_m19_p_3	191487968	191488168	204	+
Pdis_numt80	Phyllostomus discolor	scaffold_m19_p_3	191829325	191829456	132	-
Pdis_numt81	Phyllostomus discolor	scaffold_m19_p_3	192611115	192611480	366	+
Pdis_numt82	Phyllostomus discolor	scaffold_m19_p_4	16092131	16092266	142	-
Pdis_numt83	Phyllostomus discolor	scaffold_m19_p_4	34167897	34168288	398	-
Pdis_numt84	Phyllostomus discolor	scaffold_m19_p_4	52758197	52758397	208	-
Pdis_numt85	Phyllostomus discolor	scaffold_m19_p_4	53498440	53498475	36	+
Pdis_numt86	Phyllostomus discolor	scaffold_m19_p_4	74918546	74918634	93	+
Pdis_numt87	Phyllostomus discolor	scaffold_m19_p_4	86189239	86189696	459	-
Pdis_numt88	Phyllostomus discolor	scaffold_m19_p_4	109911552	109911681	134	+
Pdis_numt89	Phyllostomus discolor	scaffold_m19_p_4	127722434	127722583	156	-
Pdis_numt90	Phyllostomus discolor	scaffold_m19_p_4	187612253	187612318	69	+
Pdis_numt91	Phyllostomus discolor	scaffold_m19_p_4	194567742	194567851	111	+
Pdis_numt92	Phyllostomus discolor	scaffold_m19_p_5	53600267	53600315	49	+
Pdis_numt93*	Phyllostomus discolor	scaffold_m19_p_5	65663646	65680304	16661	+
Pdis_numt94	Phyllostomus discolor	scaffold_m19_p_5	71168624	71168748	127	-
Pdis_numt95	Phyllostomus discolor	scaffold_m19_p_5	95227258	95227370	115	-
Pdis_numt96	Phyllostomus discolor	scaffold_m19_p_5	112407109	112407244	137	+
Pdis_numt97	Phyllostomus discolor	scaffold_m19_p_5	127292263	127292648	389	+
Pdis_numt98	Phyllostomus discolor	scaffold_m19_p_5	127678794	127678833	40	-
Pdis_numt99	Phyllostomus discolor	scaffold_m19_p_5	129505041	129505094	54	-
Pdis_numt100-101	Phyllostomus discolor	scaffold_m19_p_5	139826093	139826231	138	-	Block_2
Pdis_numt102	Phyllostomus discolor	scaffold_m19_p_6	72661746	72661880	142	-
Pdis_numt103	Phyllostomus discolor	scaffold_m19_p_6	74976140	74976227	88	-
Pdis_numt104	Phyllostomus discolor	scaffold_m19_p_6	80155623	80155934	321	-
Pdis_numt105	Phyllostomus discolor	scaffold_m19_p_6	115614863	115615042	180	-
Pdis_numt106-107	Phyllostomus discolor	scaffold_m19_p_6	124427702	124428075	373	-	Block_2
Pdis_numt108	Phyllostomus discolor	scaffold_m19_p_7	10105077	10105216	141	-
Pdis_numt109	Phyllostomus discolor	scaffold_m19_p_7	17136432	17137991	1614	-
Pdis_numt110	Phyllostomus discolor	scaffold_m19_p_7	18069272	18069571	304	+
Pdis_numt111	Phyllostomus discolor	scaffold_m19_p_7	20545952	20555301	9413	+
Pdis_numt112	Phyllostomus discolor	scaffold_m19_p_7	31517416	31517493	78	-
Pdis_numt113-116	Phyllostomus discolor	scaffold_m19_p_7	63757936	63762034	4098	+	Block_4
Pdis_numt117	Phyllostomus discolor	scaffold_m19_p_7	113687293	113689627	2343	+
Pdis_numt118	Phyllostomus discolor	scaffold_m19_p_7	114962125	114962239	115	-
Pdis_numt119	Phyllostomus discolor	scaffold_m19_p_7	117958459	117958494	36	+
Pdis_numt120	Phyllostomus discolor	scaffold_m19_p_8	1339476	1339524	49	+
Pdis_numt121	Phyllostomus discolor	scaffold_m19_p_8	23319064	23319201	139	-
Pdis_numt122	Phyllostomus discolor	scaffold_m19_p_8	27640643	27640745	103	+
Pdis_numt123	Phyllostomus discolor	scaffold_m19_p_8	50969370	50969595	229	+
Pdis_numt124	Phyllostomus discolor	scaffold_m19_p_8	81100615	81100706	94	+
Pdis_numt125	Phyllostomus discolor	scaffold_m19_p_8	83573630	83573744	116	-
Pdis_numt126	Phyllostomus discolor	scaffold_m19_p_8	104451877	104452174	302	-
Pdis_numt127	Phyllostomus discolor	scaffold_m19_p_9	10662888	10663403	521	-

## Sheet: Myotis myotis
NUMT	Species	chromosome	genome start	g. end	Length	direction	Block
Mmyo_numt1	Myotis myotis	scaffold_m19_p_1	24318922	24319130	211	+
Mmyo_numt2	Myotis myotis	scaffold_m19_p_1	40860037	40860116	81	+
Mmyo_numt3	Myotis myotis	scaffold_m19_p_1	103550108	103550166	63	-
Mmyo_numt4-5	Myotis myotis	scaffold_m19_p_1	127349282	127351301	2019	-	Block_2
Mmyo_numt6	Myotis myotis	scaffold_m19_p_10	43843919	43844047	132	-
Mmyo_numt7	Myotis myotis	scaffold_m19_p_11	68622304	68622420	120	+
Mmyo_numt8	Myotis myotis	scaffold_m19_p_11	70029740	70031900	2218	-
Mmyo_numt9-10	Myotis myotis	scaffold_m19_p_12	4005168	4005366	198	-	Block_2
Mmyo_numt11	Myotis myotis	scaffold_m19_p_14	3681783	3682137	362	-
Mmyo_numt12	Myotis myotis	scaffold_m19_p_14	3682210	3682366	163	-
Mmyo_numt13	Myotis myotis	scaffold_m19_p_15	34451304	34451409	107	+
Mmyo_numt14	Myotis myotis	scaffold_m19_p_15	53009010	53009127	122	+
Mmyo_numt15	Myotis myotis	scaffold_m19_p_17	45481167	45481326	163	-
Mmyo_numt16-18	Myotis myotis	scaffold_m19_p_19	27294355	27295705	1350	+	Block_3
Mmyo_numt19	Myotis myotis	scaffold_m19_p_2	25414204	25414348	149	+
Mmyo_numt20-21	Myotis myotis	scaffold_m19_p_2	56052022	56052589	567	+	Block_2
Mmyo_numt22	Myotis myotis	scaffold_m19_p_2	79614976	79615055	80	-
Mmyo_numt23-24	Myotis myotis	scaffold_m19_p_2	152969069	152969564	495	-	Block_2
Mmyo_numt25	Myotis myotis	scaffold_m19_p_2	196893039	196893112	75	+
Mmyo_numt26	Myotis myotis	scaffold_m19_p_3	20013904	20013975	73	-
Mmyo_numt27	Myotis myotis	scaffold_m19_p_3	21987582	21987727	150	+
Mmyo_numt28	Myotis myotis	scaffold_m19_p_3	71021993	71022235	245	+
Mmyo_numt29-32	Myotis myotis	scaffold_m19_p_3	113611999	113613695	1696	-	Block_4
Mmyo_numt33-34	Myotis myotis	scaffold_m19_p_37	937200	937443	243	-	Block_2
Mmyo_numt35	Myotis myotis	scaffold_m19_p_4	47028550	47028725	176	-
Mmyo_numt36	Myotis myotis	scaffold_m19_p_4	64547424	64547596	173	+
Mmyo_numt37-38	Myotis myotis	scaffold_m19_p_4	93263080	93264293	1213	-	Block_2
Mmyo_numt39	Myotis myotis	scaffold_m19_p_5	28918552	28918638	91	+
Mmyo_numt40-42	Myotis myotis	scaffold_m19_p_5	34151105	34152941	1836	-	Block_3
Mmyo_numt43-57	Myotis myotis	scaffold_m19_p_5	38647250	38661802	14552	+	Block_15
Mmyo_numt58	Myotis myotis	scaffold_m19_p_5	52585055	52585124	70	-
Mmyo_numt59	Myotis myotis	scaffold_m19_p_5	52750093	52750209	118	-
Mmyo_numt60-61	Myotis myotis	scaffold_m19_p_5	79527401	79528601	1200	-	Block_2
Mmyo_numt62	Myotis myotis	scaffold_m19_p_6	73992386	73992661	290	-
Mmyo_numt63-64	Myotis myotis	scaffold_m19_p_7	39926372	39926541	169	+	Block_2
Mmyo_numt65	Myotis myotis	scaffold_m19_p_8	24138279	24138348	70	+
Mmyo_numt66	Myotis myotis	scaffold_m19_p_8	36243949	36244021	73	-
Mmyo_numt67	Myotis myotis	scaffold_m19_p_8	77900821	77900959	139	+
Mmyo_numt68-69	Myotis myotis	scaffold_m19_p_9	6294220	6295728	1508	-	Block_2
Mmyo_numt70-71	Myotis myotis	scaffold_m19_p_9	30877997	30878509	512	+	Block_2

## Sheet: Pipistrellus kuhlii
NUMT	Species	chromosome	genome start	g. end	Length	direction	Block
Pkuh_numt1-2	Pipistrellus kuhlii	scaffold_m20_p_1	81014078	81014883	805	+	Block_2
Pkuh_numt3	Pipistrellus kuhlii	scaffold_m20_p_1	81020375	81020803	435	+
Pkuh_numt4	Pipistrellus kuhlii	scaffold_m20_p_1	119841514	119841710	197	-
Pkuh_numt5	Pipistrellus kuhlii	scaffold_m20_p_10	5567552	5567976	430	+
Pkuh_numt6	Pipistrellus kuhlii	scaffold_m20_p_10	6886650	6886752	105	-
Pkuh_numt7	Pipistrellus kuhlii	scaffold_m20_p_11	15115232	15115363	133	-
Pkuh_numt8	Pipistrellus kuhlii	scaffold_m20_p_11	31789820	31789852	33	+
Pkuh_numt9	Pipistrellus kuhlii	scaffold_m20_p_12	14298715	14298857	143	-
Pkuh_numt10	Pipistrellus kuhlii	scaffold_m20_p_12	36015572	36015768	197	-
Pkuh_numt11	Pipistrellus kuhlii	scaffold_m20_p_129	290918	290966	49	-
Pkuh_numt12-13	Pipistrellus kuhlii	scaffold_m20_p_13	44773886	44774403	517	+	Block_2
Pkuh_numt14	Pipistrellus kuhlii	scaffold_m20_p_14	15915176	15915215	40	-
Pkuh_numt15	Pipistrellus kuhlii	scaffold_m20_p_14	20334396	20334488	93	-
Pkuh_numt16	Pipistrellus kuhlii	scaffold_m20_p_16	27409567	27409713	148	+
Pkuh_numt17	Pipistrellus kuhlii	scaffold_m20_p_16	31187142	31187245	107	-
Pkuh_numt18-20	Pipistrellus kuhlii	scaffold_m20_p_17	17469794	17475456	5662	+	Block_3
Pkuh_numt21	Pipistrellus kuhlii	scaffold_m20_p_18	4542625	4542783	159	-
Pkuh_numt22	Pipistrellus kuhlii	scaffold_m20_p_18	23061877	23061906	30	-
Pkuh_numt23	Pipistrellus kuhlii	scaffold_m20_p_19	21658555	21659540	987	-
Pkuh_numt24	Pipistrellus kuhlii	scaffold_m20_p_2	12690755	12690873	125	-
Pkuh_numt25-26	Pipistrellus kuhlii	scaffold_m20_p_2	16114186	16116451	2265	-	Block_2
Pkuh_numt27	Pipistrellus kuhlii	scaffold_m20_p_2	43164201	43164406	207	-
Pkuh_numt28	Pipistrellus kuhlii	scaffold_m20_p_2	60452690	60452722	33	+
Pkuh_numt29	Pipistrellus kuhlii	scaffold_m20_p_2	119464552	119464587	36	+
Pkuh_numt30	Pipistrellus kuhlii	scaffold_m20_p_2	120084785	120084867	84	-
Pkuh_numt31	Pipistrellus kuhlii	scaffold_m20_p_2	135749534	135749581	48	-
Pkuh_numt32	Pipistrellus kuhlii	scaffold_m20_p_2	142057456	142057782	333	-
Pkuh_numt33	Pipistrellus kuhlii	scaffold_m20_p_2	168367094	168367165	72	-
Pkuh_numt34	Pipistrellus kuhlii	scaffold_m20_p_2	170938256	170938365	110	-
Pkuh_numt35	Pipistrellus kuhlii	scaffold_m20_p_23	1378660	1378788	130	-
Pkuh_numt36*	Pipistrellus kuhlii	scaffold_m20_p_26	7499013	7500265	1257	+
Pkuh_numt37	Pipistrellus kuhlii	scaffold_m20_p_29	792452	792543	93	+
Pkuh_numt38	Pipistrellus kuhlii	scaffold_m20_p_29	1971246	1971418	174	-
Pkuh_numt39	Pipistrellus kuhlii	scaffold_m20_p_29	6978628	6978687	60	+
Pkuh_numt40-42	Pipistrellus kuhlii	scaffold_m20_p_29	7126495	7127688	1193	-	Block_3
Pkuh_numt43	Pipistrellus kuhlii	scaffold_m20_p_3	21357539	21357604	66	-
Pkuh_numt44	Pipistrellus kuhlii	scaffold_m20_p_3	63038435	63039431	1027	-
Pkuh_numt45	Pipistrellus kuhlii	scaffold_m20_p_3	85900454	85900640	187	-
Pkuh_numt46	Pipistrellus kuhlii	scaffold_m20_p_3	88662532	88662643	114	+
Pkuh_numt47	Pipistrellus kuhlii	scaffold_m20_p_3	115671019	115671088	70	+
Pkuh_numt48	Pipistrellus kuhlii	scaffold_m20_p_3	121364447	121364727	286	-
Pkuh_numt49	Pipistrellus kuhlii	scaffold_m20_p_3	169261509	169261582	74	-
Pkuh_numt50	Pipistrellus kuhlii	scaffold_m20_p_4	8983868	8983982	115	+
Pkuh_numt51	Pipistrellus kuhlii	scaffold_m20_p_4	30017120	30017517	411	-
Pkuh_numt52-56	Pipistrellus kuhlii	scaffold_m20_p_4	34078213	34084203	5990	+	Block_5
Pkuh_numt57	Pipistrellus kuhlii	scaffold_m20_p_4	46339584	46339655	72	-
Pkuh_numt58	Pipistrellus kuhlii	scaffold_m20_p_4	47663123	47663161	39	-
Pkuh_numt59	Pipistrellus kuhlii	scaffold_m20_p_5	33586338	33586369	32	+
Pkuh_numt60-61	Pipistrellus kuhlii	scaffold_m20_p_53	1500744	1500864	120	-	Block_2
Pkuh_numt62	Pipistrellus kuhlii	scaffold_m20_p_6	2283258	2283344	88	+
Pkuh_numt63-64	Pipistrellus kuhlii	scaffold_m20_p_6	20059481	20060358	877	+	Block_2
Pkuh_numt65	Pipistrellus kuhlii	scaffold_m20_p_6	35356944	35357092	149	-
Pkuh_numt66	Pipistrellus kuhlii	scaffold_m20_p_6	49915880	49915911	32	-
Pkuh_numt67	Pipistrellus kuhlii	scaffold_m20_p_7	944266	944349	84	+
Pkuh_numt68	Pipistrellus kuhlii	scaffold_m20_p_7	18838089	18838159	71	+
Pkuh_numt69	Pipistrellus kuhlii	scaffold_m20_p_7	30182328	30182397	70	-
Pkuh_numt70	Pipistrellus kuhlii	scaffold_m20_p_7	54113106	54113396	294	-
Pkuh_numt71	Pipistrellus kuhlii	scaffold_m20_p_7	57866374	57866437	64	+
Pkuh_numt72	Pipistrellus kuhlii	scaffold_m20_p_73	22083	22114	32	+
Pkuh_numt73	Pipistrellus kuhlii	scaffold_m20_p_8	35856479	35856625	146	-
Pkuh_numt74	Pipistrellus kuhlii	scaffold_m20_p_9	7578307	7578443	138	-
Pkuh_numt75	Pipistrellus kuhlii	scaffold_m20_p_9	29927677	29927739	65	+
Pkuh_numt76	Pipistrellus kuhlii	scaffold_m20_p_9	36542012	36542076	66	-
Pkuh_numt77	Pipistrellus kuhlii	scaffold_m20_p_93	821450	821746	305	-
Pkuh_numt78-80	Pipistrellus kuhlii	scaffold_m20_p_93	831761	833822	2061	-	Block_3

## Sheet: Molossus molossus
NUMT	Species	chromosome	genome start	g. end	Length	direction	Block
Mmol_numt1	Molossus molossus	scaffold_m16_p_1	144586	144679	95	-
Mmol_numt2-4	Molossus molossus	scaffold_m16_p_1	149918	151526	1608	-	Block_3
Mmol_numt5	Molossus molossus	scaffold_m16_p_1	28349554	28349816	266	+
Mmol_numt6	Molossus molossus	scaffold_m16_p_1	71759065	71759166	103	-
Mmol_numt7-10	Molossus molossus	scaffold_m16_p_1	95323858	95325715	1857	-	Block_4
Mmol_numt11	Molossus molossus	scaffold_m16_p_1	186788382	186788570	196	+
Mmol_numt12	Molossus molossus	scaffold_m16_p_10	27571922	27571993	72	-
Mmol_numt13-15	Molossus molossus	scaffold_m16_p_10	97947443	97949163	1720	-	Block_3
Mmol_numt16-19	Molossus molossus	scaffold_m16_p_10	99646670	99648122	1452	-	Block_4
Mmol_numt20	Molossus molossus	scaffold_m16_p_11	18206175	18206312	140	-
Mmol_numt21	Molossus molossus	scaffold_m16_p_11	93308057	93308126	70	+
Mmol_numt22	Molossus molossus	scaffold_m16_p_11	98906615	98906685	71	+
Mmol_numt23-24	Molossus molossus	scaffold_m16_p_12	94885	96526	1641	-	Block_2
Mmol_numt25-27	Molossus molossus	scaffold_m16_p_12	102806	109052	6246	-	Block_3
Mmol_numt28	Molossus molossus	scaffold_m16_p_13	71056829	71056898	71	+
Mmol_numt29	Molossus molossus	scaffold_m16_p_14	29323930	29323993	65	+
Mmol_numt30	Molossus molossus	scaffold_m16_p_14	82643161	82643258	99	+
Mmol_numt31	Molossus molossus	scaffold_m16_p_14	90215391	90215460	70	+
Mmol_numt32	Molossus molossus	scaffold_m16_p_15	56281351	56281399	49	-
Mmol_numt33	Molossus molossus	scaffold_m16_p_15	74296455	74296520	66	+
Mmol_numt34	Molossus molossus	scaffold_m16_p_16	27953592	27953641	51	+
Mmol_numt35	Molossus molossus	scaffold_m16_p_16	44969803	44970086	285	-
Mmol_numt36	Molossus molossus	scaffold_m16_p_17	51735352	51735779	432	-
Mmol_numt37-38	Molossus molossus	scaffold_m16_p_17	64538025	64538913	888	+	Block_2
Mmol_numt39	Molossus molossus	scaffold_m16_p_17	65820469	65820601	135	+
Mmol_numt40-44	Molossus molossus	scaffold_m16_p_18	239113	246372	7259	-	Block_5
Mmol_numt45	Molossus molossus	scaffold_m16_p_19	19128545	19128665	122	+
Mmol_numt46	Molossus molossus	scaffold_m16_p_19	55479659	55479852	198	+
Mmol_numt47	Molossus molossus	scaffold_m16_p_2	91628124	91628170	47	-
Mmol_numt48	Molossus molossus	scaffold_m16_p_2	94748050	94748230	183	-
Mmol_numt49	Molossus molossus	scaffold_m16_p_20	33597743	33597835	95	+
Mmol_numt50-53	Molossus molossus	scaffold_m16_p_21	32524154	32526409	2255	+	Block_4
Mmol_numt54	Molossus molossus	scaffold_m16_p_21	51494796	51494865	70	+
Mmol_numt55	Molossus molossus	scaffold_m16_p_3	43550064	43551507	1530	-
Mmol_numt56	Molossus molossus	scaffold_m16_p_3	43557528	43557820	305	-
Mmol_numt57-62	Molossus molossus	scaffold_m16_p_3	48757234	48762803	5569	+	Block_6
Mmol_numt63-65	Molossus molossus	scaffold_m16_p_3	48771667	48772656	989	+	Block_3
Mmol_numt66	Molossus molossus	scaffold_m16_p_3	82588379	82588456	78	-
Mmol_numt67	Molossus molossus	scaffold_m16_p_4	85920289	85920393	111	+
Mmol_numt68	Molossus molossus	scaffold_m16_p_41	309905	310065	163	-
Mmol_numt69	Molossus molossus	scaffold_m16_p_5	67754867	67755218	352	+
Mmol_numt70	Molossus molossus	scaffold_m16_p_5	70287906	70288247	346	+
Mmol_numt71	Molossus molossus	scaffold_m16_p_5	73303937	73304060	129	+
Mmol_numt72-81	Molossus molossus	scaffold_m16_p_5	85842510	85856014	13504	-	Block_10
Mmol_numt82	Molossus molossus	scaffold_m16_p_52	18470	19496	1074	+
Mmol_numt83	Molossus molossus	scaffold_m16_p_52	95929	97290	1371	-
Mmol_numt84	Molossus molossus	scaffold_m16_p_6	59852820	59853117	303	+
Mmol_numt85	Molossus molossus	scaffold_m16_p_6	72394808	72394884	77	-
Mmol_numt86-89	Molossus molossus	scaffold_m16_p_6	85659296	85664646	5350	-	Block_4
Mmol_numt90	Molossus molossus	scaffold_m16_p_6	96379467	96379543	79	+
Mmol_numt91	Molossus molossus	scaffold_m16_p_7	17132382	17132416	35	+
Mmol_numt92	Molossus molossus	scaffold_m16_p_7	49226052	49226175	126	+
Mmol_numt93	Molossus molossus	scaffold_m16_p_7	81610286	81610404	121	+
Mmol_numt94	Molossus molossus	scaffold_m16_p_8	16756567	16756634	68	+
Mmol_numt95	Molossus molossus	scaffold_m16_p_8	94894012	94894248	237	-
Mmol_numt96	Molossus molossus	scaffold_m16_p_9	13785978	13786121	148	-
Mmol_numt97	Molossus molossus	scaffold_m16_p_9	27344317	27344457	142	+
Mmol_numt98-99	Molossus molossus	scaffold_m16_p_9	63122885	63124755	1870	-	Block_2

## Sheet: Rousettus aegyptiacus
NUMT	Species	chromosome	genome start	g. end	Length	direction	Block
Raeg_numt1	Rousettus aegyptiacus	scaffold_m13_p_1	4730760	4730978	221	-
Raeg_numt2	Rousettus aegyptiacus	scaffold_m13_p_1	73328427	73328511	85	-
Raeg_numt3-4	Rousettus aegyptiacus	scaffold_m13_p_10	109509	111092	1583	-	Block_2
Raeg_numt5-6	Rousettus aegyptiacus	scaffold_m13_p_10	23233217	23234018	801	-	Block_2
Raeg_numt7-8	Rousettus aegyptiacus	scaffold_m13_p_10	54497392	54497678	286	-	Block_2
Raeg_numt9	Rousettus aegyptiacus	scaffold_m13_p_10	75530848	75530938	92	-
Raeg_numt10	Rousettus aegyptiacus	scaffold_m13_p_10	84154357	84154469	116	+
Raeg_numt11-12	Rousettus aegyptiacus	scaffold_m13_p_11	4120035	4122477	2442	+	Block_2
Raeg_numt13	Rousettus aegyptiacus	scaffold_m13_p_11	6357544	6357992	452	-
Raeg_numt14	Rousettus aegyptiacus	scaffold_m13_p_11	6492700	6492743	44	+
Raeg_numt15-18	Rousettus aegyptiacus	scaffold_m13_p_11	12369400	12378424	9024	-	Block_4
Raeg_numt19	Rousettus aegyptiacus	scaffold_m13_p_11	85882955	85883088	136	+
Raeg_numt20-23	Rousettus aegyptiacus	scaffold_m13_p_12	65294650	65298210	3560	-	Block_4
Raeg_numt24	Rousettus aegyptiacus	scaffold_m13_p_12	77973758	77973889	133	-
Raeg_numt25	Rousettus aegyptiacus	scaffold_m13_p_13	2445201	2445293	93	-
Raeg_numt26	Rousettus aegyptiacus	scaffold_m13_p_13	24446368	24446433	66	-
Raeg_numt27	Rousettus aegyptiacus	scaffold_m13_p_13	49608958	49609055	98	-
Raeg_numt28*-30	Rousettus aegyptiacus	scaffold_m13_p_13	70076559	70083085	6526	-	Block_3
Raeg_numt31	Rousettus aegyptiacus	scaffold_m13_p_13	80556286	80556573	289	-
Raeg_numt32-38	Rousettus aegyptiacus	scaffold_m13_p_14	10548901	10553881	4980	+	Block_7
Raeg_numt39	Rousettus aegyptiacus	scaffold_m13_p_14	39239026	39239126	104	+
Raeg_numt40-41	Rousettus aegyptiacus	scaffold_m13_p_14	40103710	40105573	1863	-	Block_2
Raeg_numt42	Rousettus aegyptiacus	scaffold_m13_p_14	49713471	49713762	302	+
Raeg_numt43-47	Rousettus aegyptiacus	scaffold_m13_p_15	19882313	19887858	5545	-	Block_5
Raeg_numt48	Rousettus aegyptiacus	scaffold_m13_p_17	21739051	21739230	182	+
Raeg_numt49	Rousettus aegyptiacus	scaffold_m13_p_17	44600284	44600361	78	-
Raeg_numt50-55	Rousettus aegyptiacus	scaffold_m13_p_2	32223433	32227304	3871	-	Block_6
Raeg_numt56	Rousettus aegyptiacus	scaffold_m13_p_2	50406516	50406983	477	-
Raeg_numt57	Rousettus aegyptiacus	scaffold_m13_p_2	65367666	65368008	346	-
Raeg_numt58	Rousettus aegyptiacus	scaffold_m13_p_2	100729874	100729973	100	+
Raeg_numt59	Rousettus aegyptiacus	scaffold_m13_p_2	124329567	124344020	14457	+
Raeg_numt60	Rousettus aegyptiacus	scaffold_m13_p_2	131732140	131732254	115	-
Raeg_numt61	Rousettus aegyptiacus	scaffold_m13_p_2	131905969	131906040	72	+
Raeg_numt62	Rousettus aegyptiacus	scaffold_m13_p_3	5677150	5677497	349	-
Raeg_numt63	Rousettus aegyptiacus	scaffold_m13_p_3	38430062	38430149	88	-
Raeg_numt64	Rousettus aegyptiacus	scaffold_m13_p_3	42512443	42512748	315	+
Raeg_numt65	Rousettus aegyptiacus	scaffold_m13_p_3	115292689	115292838	156	-
Raeg_numt66	Rousettus aegyptiacus	scaffold_m13_p_3	129176388	129176467	80	-
Raeg_numt67	Rousettus aegyptiacus	scaffold_m13_p_3	145053509	145054015	507	-
Raeg_numt68-69	Rousettus aegyptiacus	scaffold_m13_p_4	53143359	53144529	1170	-	Block_2
Raeg_numt70	Rousettus aegyptiacus	scaffold_m13_p_5	45030681	45030752	72	+
Raeg_numt71	Rousettus aegyptiacus	scaffold_m13_p_5	80023603	80023725	123	-
Raeg_numt72-73	Rousettus aegyptiacus	scaffold_m13_p_5	102350958	102351383	425	+	Block_2
Raeg_numt74	Rousettus aegyptiacus	scaffold_m13_p_6	61777635	61777760	128	+
Raeg_numt75-76	Rousettus aegyptiacus	scaffold_m13_p_6	71373415	71374531	1116	-	Block_2
Raeg_numt77	Rousettus aegyptiacus	scaffold_m13_p_6	86434411	86434532	126	+
Raeg_numt78	Rousettus aegyptiacus	scaffold_m13_p_7	18174948	18175008	64	+
Raeg_numt79	Rousettus aegyptiacus	scaffold_m13_p_7	110087743	110088109	370	-
Raeg_numt80-84	Rousettus aegyptiacus	scaffold_m13_p_8	6689303	6694501	5198	-	Block_5
Raeg_numt85-88	Rousettus aegyptiacus	scaffold_m13_p_8	15482162	15485107	2945	-	Block_4
Raeg_numt89	Rousettus aegyptiacus	scaffold_m13_p_8	37734049	37734149	101	+
Raeg_numt90-95	Rousettus aegyptiacus	scaffold_m13_p_8	70912603	70919236	6633	-	Block_6
Raeg_numt96-98	Rousettus aegyptiacus	scaffold_m13_p_8	75354523	75357357	2834	+	Block_3
Raeg_numt99	Rousettus aegyptiacus	scaffold_m13_p_8	76716459	76716936	484	+
Raeg_numt100	Rousettus aegyptiacus	scaffold_m13_p_9	58535396	58535564	174	+
Raeg_numt101-105	Rousettus aegyptiacus	scaffold_m13_p_9	59581994	59594609	12615	+	Block_5
Raeg_numt106-110	Rousettus aegyptiacus	scaffold_m13_p_9	60185895	60198539	12644	-	Block_5

## Sheet: Rhinolophus ferrumequinum
NUMT	Species	chromosome	genome start	g. end	Length	direction	Block
Rfer_numt1	Rhinolophus ferrumequinum	scaffold_m29_p_1	5171601	5171662	62	-
Rfer_numt2	Rhinolophus ferrumequinum	scaffold_m29_p_1	14341701	14341798	99	+
Rfer_numt3	Rhinolophus ferrumequinum	scaffold_m29_p_1	54457348	54457567	227	-
Rfer_numt4	Rhinolophus ferrumequinum	scaffold_m29_p_1	74335168	74335202	35	-
Rfer_numt5	Rhinolophus ferrumequinum	scaffold_m29_p_1	83169132	83169202	71	-
Rfer_numt6	Rhinolophus ferrumequinum	scaffold_m29_p_1	106085051	106085112	62	+
Rfer_numt7	Rhinolophus ferrumequinum	scaffold_m29_p_10	29879987	29880134	151	+
Rfer_numt8	Rhinolophus ferrumequinum	scaffold_m29_p_10	40105411	40105533	123	+
Rfer_numt9	Rhinolophus ferrumequinum	scaffold_m29_p_10	54199848	54200072	225	-
Rfer_numt10	Rhinolophus ferrumequinum	scaffold_m29_p_10	68454566	68454616	51	+
Rfer_numt11	Rhinolophus ferrumequinum	scaffold_m29_p_10	72533275	72533772	498	-
Rfer_numt12	Rhinolophus ferrumequinum	scaffold_m29_p_10	80911735	80911802	68	-
Rfer_numt13	Rhinolophus ferrumequinum	scaffold_m29_p_10	82138789	82139015	227	-
Rfer_numt14	Rhinolophus ferrumequinum	scaffold_m29_p_11	22176454	22180645	4217	+
Rfer_numt15-16	Rhinolophus ferrumequinum	scaffold_m29_p_11	22945490	22951214	5724	+	Block_2
Rfer_numt17	Rhinolophus ferrumequinum	scaffold_m29_p_11	34776621	34776707	88	+
Rfer_numt18	Rhinolophus ferrumequinum	scaffold_m29_p_11	35590451	35590599	149	+
Rfer_numt19	Rhinolophus ferrumequinum	scaffold_m29_p_11	45187193	45187368	177	-
Rfer_numt20	Rhinolophus ferrumequinum	scaffold_m29_p_11	48016228	48016588	361	-
Rfer_numt21-22	Rhinolophus ferrumequinum	scaffold_m29_p_11	58905964	58907160	1196	-	Block_2
Rfer_numt23	Rhinolophus ferrumequinum	scaffold_m29_p_11	63923586	63923905	322	+
Rfer_numt24-25	Rhinolophus ferrumequinum	scaffold_m29_p_11	69297455	69297919	464	+	Block_2
Rfer_numt26	Rhinolophus ferrumequinum	scaffold_m29_p_12	30861704	30861790	88	-
Rfer_numt27	Rhinolophus ferrumequinum	scaffold_m29_p_12	35736772	35736856	85	-
Rfer_numt28	Rhinolophus ferrumequinum	scaffold_m29_p_12	37946156	37946198	43	+
Rfer_numt29	Rhinolophus ferrumequinum	scaffold_m29_p_12	56490776	56490828	53	-
Rfer_numt30	Rhinolophus ferrumequinum	scaffold_m29_p_12	65413035	65413206	172	+
Rfer_numt31	Rhinolophus ferrumequinum	scaffold_m29_p_13	4444026	4444113	88	-
Rfer_numt32	Rhinolophus ferrumequinum	scaffold_m29_p_13	16516960	16517102	144	-
Rfer_numt33*-35	Rhinolophus ferrumequinum	scaffold_m29_p_13	40817260	40817703	443	-	Block_3
Rfer_numt36	Rhinolophus ferrumequinum	scaffold_m29_p_13	40951003	40952068	1089	-
Rfer_numt37	Rhinolophus ferrumequinum	scaffold_m29_p_13	48090069	48092175	2128	-
Rfer_numt38	Rhinolophus ferrumequinum	scaffold_m29_p_13	48260535	48262187	1654	+
Rfer_numt39	Rhinolophus ferrumequinum	scaffold_m29_p_13	60206976	60207063	89	-
Rfer_numt40	Rhinolophus ferrumequinum	scaffold_m29_p_13	60510069	60510212	146	+
Rfer_numt41	Rhinolophus ferrumequinum	scaffold_m29_p_14	300526	301330	809	-
Rfer_numt42	Rhinolophus ferrumequinum	scaffold_m29_p_14	47914638	47914992	355	-
Rfer_numt43	Rhinolophus ferrumequinum	scaffold_m29_p_14	61382376	61382504	129	+
Rfer_numt44	Rhinolophus ferrumequinum	scaffold_m29_p_15	1099221	1099307	87	-
Rfer_numt45	Rhinolophus ferrumequinum	scaffold_m29_p_15	1172236	1172326	92	+
Rfer_numt46	Rhinolophus ferrumequinum	scaffold_m29_p_15	64087585	64087626	42	+
Rfer_numt47	Rhinolophus ferrumequinum	scaffold_m29_p_16	4915320	4915412	93	+
Rfer_numt48	Rhinolophus ferrumequinum	scaffold_m29_p_16	7398941	7399012	72	+
Rfer_numt49	Rhinolophus ferrumequinum	scaffold_m29_p_16	29840251	29840906	659	-
Rfer_numt50	Rhinolophus ferrumequinum	scaffold_m29_p_16	32114201	32114241	41	+
Rfer_numt51	Rhinolophus ferrumequinum	scaffold_m29_p_17	6377411	6377756	346	-
Rfer_numt52	Rhinolophus ferrumequinum	scaffold_m29_p_17	48858261	48858402	142	+
Rfer_numt53	Rhinolophus ferrumequinum	scaffold_m29_p_18	3238442	3239018	581	-
Rfer_numt54	Rhinolophus ferrumequinum	scaffold_m29_p_18	5873700	5874763	1066	-
Rfer_numt55	Rhinolophus ferrumequinum	scaffold_m29_p_18	31118502	31118596	96	+
Rfer_numt56-59	Rhinolophus ferrumequinum	scaffold_m29_p_18	31831759	31835533	3774	+	Block_4
Rfer_numt60	Rhinolophus ferrumequinum	scaffold_m29_p_18	45637735	45637816	82	+
Rfer_numt61-65	Rhinolophus ferrumequinum	scaffold_m29_p_18	54544404	54556665	12261	-	Block_5
Rfer_numt66	Rhinolophus ferrumequinum	scaffold_m29_p_19	814725	814894	170	-
Rfer_numt67	Rhinolophus ferrumequinum	scaffold_m29_p_19	2528126	2528181	56	+
Rfer_numt68	Rhinolophus ferrumequinum	scaffold_m29_p_19	3651709	3651782	75	+
Rfer_numt69	Rhinolophus ferrumequinum	scaffold_m29_p_19	18590085	18590115	31	-
Rfer_numt70	Rhinolophus ferrumequinum	scaffold_m29_p_19	23188163	23188449	291	+
Rfer_numt71	Rhinolophus ferrumequinum	scaffold_m29_p_19	32557575	32558090	519	+
Rfer_numt72	Rhinolophus ferrumequinum	scaffold_m29_p_19	43086001	43086197	197	+
Rfer_numt73	Rhinolophus ferrumequinum	scaffold_m29_p_19	43559843	43560087	247	-
Rfer_numt74	Rhinolophus ferrumequinum	scaffold_m29_p_19	50968723	50968880	157	-
Rfer_numt75	Rhinolophus ferrumequinum	scaffold_m29_p_2	28264970	28265153	185	-
Rfer_numt76	Rhinolophus ferrumequinum	scaffold_m29_p_2	30191682	30191992	311	+
Rfer_numt77-79	Rhinolophus ferrumequinum	scaffold_m29_p_2	30937934	30939167	1233	-	Block_3
Rfer_numt80	Rhinolophus ferrumequinum	scaffold_m29_p_2	52946705	52946980	293	+
Rfer_numt81	Rhinolophus ferrumequinum	scaffold_m29_p_2	60529158	60529242	85	-
Rfer_numt82	Rhinolophus ferrumequinum	scaffold_m29_p_2	83822317	83822415	100	+
Rfer_numt83*	Rhinolophus ferrumequinum	scaffold_m29_p_2	86614471	86625844	11373	+
Rfer_numt84	Rhinolophus ferrumequinum	scaffold_m29_p_2	92422250	92422461	212	-
Rfer_numt85	Rhinolophus ferrumequinum	scaffold_m29_p_2	104855244	104855304	63	+
Rfer_numt86-87	Rhinolophus ferrumequinum	scaffold_m29_p_20	4418316	4419184	863	-+	Block_2
Rfer_numt88	Rhinolophus ferrumequinum	scaffold_m29_p_20	7126788	7126904	117	-
Rfer_numt89	Rhinolophus ferrumequinum	scaffold_m29_p_20	29633122	29633321	200	-
Rfer_numt90-92	Rhinolophus ferrumequinum	scaffold_m29_p_20	35778723	35779857	1134	+	Block_3
Rfer_numt93	Rhinolophus ferrumequinum	scaffold_m29_p_20	41277392	41277465	74	+
Rfer_numt94	Rhinolophus ferrumequinum	scaffold_m29_p_21	18959102	18959687	598	+
Rfer_numt95	Rhinolophus ferrumequinum	scaffold_m29_p_21	28723144	28723284	142	+
Rfer_numt96	Rhinolophus ferrumequinum	scaffold_m29_p_22	5040265	5041118	855	-
Rfer_numt97	Rhinolophus ferrumequinum	scaffold_m29_p_22	5058702	5059556	855	-
Rfer_numt98-102	Rhinolophus ferrumequinum	scaffold_m29_p_22	12611781	12614641	2860	+	Block_5
Rfer_numt103-106	Rhinolophus ferrumequinum	scaffold_m29_p_22	30536918	30543215	6297	+	Block_4
Rfer_numt107	Rhinolophus ferrumequinum	scaffold_m29_p_22	41332728	41332816	90	-
Rfer_numt108	Rhinolophus ferrumequinum	scaffold_m29_p_22	42201583	42202105	523	+
Rfer_numt109-110	Rhinolophus ferrumequinum	scaffold_m29_p_22	51111045	51111676	631	+	Block_2
Rfer_numt111-114	Rhinolophus ferrumequinum	scaffold_m29_p_23	564561	574319	9758	-	Block_4
Rfer_numt115-118	Rhinolophus ferrumequinum	scaffold_m29_p_23	584713	591694	6981	-	Block_4
Rfer_numt119	Rhinolophus ferrumequinum	scaffold_m29_p_23	3176053	3176406	355	-
Rfer_numt120	Rhinolophus ferrumequinum	scaffold_m29_p_23	11028592	11028712	121	+
Rfer_numt121	Rhinolophus ferrumequinum	scaffold_m29_p_23	37878384	37878435	53	+
Rfer_numt122	Rhinolophus ferrumequinum	scaffold_m29_p_24	3893332	3893411	81	-
Rfer_numt123	Rhinolophus ferrumequinum	scaffold_m29_p_24	31912016	31912080	65	+
Rfer_numt124-125	Rhinolophus ferrumequinum	scaffold_m29_p_24	42951650	42954059	2409	-	Block_2
Rfer_numt126	Rhinolophus ferrumequinum	scaffold_m29_p_24	44559181	44559429	258	+
Rfer_numt127	Rhinolophus ferrumequinum	scaffold_m29_p_25	25119253	25119330	78	+
Rfer_numt128	Rhinolophus ferrumequinum	scaffold_m29_p_25	32438641	32439071	435	+
Rfer_numt129-131	Rhinolophus ferrumequinum	scaffold_m29_p_25	36515898	36522255	6357	-	Block_3
Rfer_numt132	Rhinolophus ferrumequinum	scaffold_m29_p_26	5669028	5669336	316	+
Rfer_numt133	Rhinolophus ferrumequinum	scaffold_m29_p_26	25018503	25018645	146	-
Rfer_numt134*	Rhinolophus ferrumequinum	scaffold_m29_p_27	22403352	22411618	8266	-
Rfer_numt135	Rhinolophus ferrumequinum	scaffold_m29_p_28	15301917	15302334	424	+
Rfer_numt136-138	Rhinolophus ferrumequinum	scaffold_m29_p_28	16288261	16294092	5831	+	Block_3
Rfer_numt139	Rhinolophus ferrumequinum	scaffold_m29_p_29	1469429	1469519	91	-
Rfer_numt140-141	Rhinolophus ferrumequinum	scaffold_m29_p_29	3108563	3111143	2580	+	Block_2
Rfer_numt142-143	Rhinolophus ferrumequinum	scaffold_m29_p_3	3727020	3729447	2427	-	Block_2
Rfer_numt144-146	Rhinolophus ferrumequinum	scaffold_m29_p_3	5154635	5156552	1917	-	Block_3
Rfer_numt147	Rhinolophus ferrumequinum	scaffold_m29_p_3	29403615	29403795	181	+
Rfer_numt148	Rhinolophus ferrumequinum	scaffold_m29_p_3	32831530	32832563	1036	+
Rfer_numt149	Rhinolophus ferrumequinum	scaffold_m29_p_3	33333987	33334349	367	-
Rfer_numt150	Rhinolophus ferrumequinum	scaffold_m29_p_3	48042696	48042803	109	-
Rfer_numt151	Rhinolophus ferrumequinum	scaffold_m29_p_3	64770615	64770767	156	-
Rfer_numt152	Rhinolophus ferrumequinum	scaffold_m29_p_3	68327980	68328376	398	-
Rfer_numt153	Rhinolophus ferrumequinum	scaffold_m29_p_3	73526240	73526374	135	+
Rfer_numt154	Rhinolophus ferrumequinum	scaffold_m29_p_3	96829642	96829698	57	+
Rfer_numt155	Rhinolophus ferrumequinum	scaffold_m29_p_3	102261838	102262073	242	+
Rfer_numt156	Rhinolophus ferrumequinum	scaffold_m29_p_3	105104703	105104913	218	-
Rfer_numt157	Rhinolophus ferrumequinum	scaffold_m29_p_34	1456800	1457021	222	-
Rfer_numt158-164	Rhinolophus ferrumequinum	scaffold_m29_p_4	92081	101205	9124	-	Block_7
Rfer_numt165	Rhinolophus ferrumequinum	scaffold_m29_p_4	7072064	7072309	250	-
Rfer_numt166	Rhinolophus ferrumequinum	scaffold_m29_p_4	20356472	20356787	318	+
Rfer_numt167	Rhinolophus ferrumequinum	scaffold_m29_p_4	38029216	38029574	359	+
Rfer_numt168	Rhinolophus ferrumequinum	scaffold_m29_p_4	63526134	63526757	624	-
Rfer_numt169	Rhinolophus ferrumequinum	scaffold_m29_p_4	67771317	67773858	2586	-
Rfer_numt170	Rhinolophus ferrumequinum	scaffold_m29_p_4	71684126	71684192	67	+
Rfer_numt171	Rhinolophus ferrumequinum	scaffold_m29_p_4	73254947	73255041	96	-
Rfer_numt172	Rhinolophus ferrumequinum	scaffold_m29_p_4	73709476	73709686	212	+
Rfer_numt173	Rhinolophus ferrumequinum	scaffold_m29_p_4	80146612	80146715	104	+
Rfer_numt174	Rhinolophus ferrumequinum	scaffold_m29_p_4	97279878	97280049	176	-
Rfer_numt175	Rhinolophus ferrumequinum	scaffold_m29_p_4	98558911	98559393	483	+
Rfer_numt176	Rhinolophus ferrumequinum	scaffold_m29_p_5	17434081	17434326	249	-
Rfer_numt177	Rhinolophus ferrumequinum	scaffold_m29_p_5	32155781	32155889	110	-
Rfer_numt178	Rhinolophus ferrumequinum	scaffold_m29_p_5	54613713	54613773	61	-
Rfer_numt179	Rhinolophus ferrumequinum	scaffold_m29_p_5	59192524	59192638	115	+
Rfer_numt180	Rhinolophus ferrumequinum	scaffold_m29_p_5	61054350	61054438	89	-
Rfer_numt181-182	Rhinolophus ferrumequinum	scaffold_m29_p_5	68043240	68043694	454	-	Block_2
Rfer_numt183	Rhinolophus ferrumequinum	scaffold_m29_p_5	68159993	68160094	102	-
Rfer_numt184	Rhinolophus ferrumequinum	scaffold_m29_p_5	73529775	73530191	430	+
Rfer_numt185	Rhinolophus ferrumequinum	scaffold_m29_p_5	80956996	80963620	6636	-
Rfer_numt186	Rhinolophus ferrumequinum	scaffold_m29_p_5	84872700	84873399	702	+
Rfer_numt187	Rhinolophus ferrumequinum	scaffold_m29_p_5	86437088	86439596	2530	+
Rfer_numt188	Rhinolophus ferrumequinum	scaffold_m29_p_6	22278047	22278160	114	-
Rfer_numt189	Rhinolophus ferrumequinum	scaffold_m29_p_6	24295480	24295537	58	+
Rfer_numt190	Rhinolophus ferrumequinum	scaffold_m29_p_6	36103227	36103885	673	-
Rfer_numt191	Rhinolophus ferrumequinum	scaffold_m29_p_6	36109576	36110083	526	-
Rfer_numt192	Rhinolophus ferrumequinum	scaffold_m29_p_6	72174745	72175071	327	-
Rfer_numt193	Rhinolophus ferrumequinum	scaffold_m29_p_7	1729269	1729488	226	-
Rfer_numt194	Rhinolophus ferrumequinum	scaffold_m29_p_7	21027039	21027404	367	-
Rfer_numt195	Rhinolophus ferrumequinum	scaffold_m29_p_7	25887860	25887989	130	+
Rfer_numt196	Rhinolophus ferrumequinum	scaffold_m29_p_7	29085130	29085259	132	-
Rfer_numt197	Rhinolophus ferrumequinum	scaffold_m29_p_7	39191720	39191813	94	+
Rfer_numt198	Rhinolophus ferrumequinum	scaffold_m29_p_7	54293096	54293128	33	-
Rfer_numt199-213	Rhinolophus ferrumequinum	scaffold_m29_p_7	54367909	54370159	2250	-+	Block_15
Rfer_numt214	Rhinolophus ferrumequinum	scaffold_m29_p_7	59047089	59047398	315	+
Rfer_numt215-216	Rhinolophus ferrumequinum	scaffold_m29_p_7	59052115	59053654	1539	+	Block_2
Rfer_numt217	Rhinolophus ferrumequinum	scaffold_m29_p_7	63829775	63829974	201	+
Rfer_numt218	Rhinolophus ferrumequinum	scaffold_m29_p_7	64723699	64724333	636	-
Rfer_numt219	Rhinolophus ferrumequinum	scaffold_m29_p_7	73481019	73481452	438	-
Rfer_numt220	Rhinolophus ferrumequinum	scaffold_m29_p_7	88843418	88844206	790	+
Rfer_numt221	Rhinolophus ferrumequinum	scaffold_m29_p_7	88986333	88986573	258	-
Rfer_numt222	Rhinolophus ferrumequinum	scaffold_m29_p_8	1058188	1058251	64	-
Rfer_numt223	Rhinolophus ferrumequinum	scaffold_m29_p_8	4892751	4892947	197	-
Rfer_numt224	Rhinolophus ferrumequinum	scaffold_m29_p_8	14095538	14099423	3905	-
Rfer_numt225	Rhinolophus ferrumequinum	scaffold_m29_p_8	18992782	18993028	249	-
Rfer_numt226	Rhinolophus ferrumequinum	scaffold_m29_p_8	19001448	19001557	110	+
Rfer_numt227	Rhinolophus ferrumequinum	scaffold_m29_p_8	31883682	31893003	9322	+
Rfer_numt228	Rhinolophus ferrumequinum	scaffold_m29_p_8	43368580	43368626	48	-
Rfer_numt229	Rhinolophus ferrumequinum	scaffold_m29_p_8	60996913	60997629	724	-
Rfer_numt230	Rhinolophus ferrumequinum	scaffold_m29_p_8	93319582	93319970	389	+
Rfer_numt231	Rhinolophus ferrumequinum	scaffold_m29_p_8	95215148	95215208	61	-
Rfer_numt232	Rhinolophus ferrumequinum	scaffold_m29_p_9	9492665	9492707	44	-
Rfer_numt233	Rhinolophus ferrumequinum	scaffold_m29_p_9	16979485	16979553	69	-
Rfer_numt234	Rhinolophus ferrumequinum	scaffold_m29_p_9	31374938	31375035	98	-
Rfer_numt235	Rhinolophus ferrumequinum	scaffold_m29_p_9	31596475	31596572	98	+
Rfer_numt236	Rhinolophus ferrumequinum	scaffold_m29_p_9	40964963	40965079	117	-
Rfer_numt237	Rhinolophus ferrumequinum	scaffold_m29_p_9	50650204	50650415	214	-
Rfer_numt238	Rhinolophus ferrumequinum	scaffold_m29_p_9	72043366	72043432	68	-
Rfer_numt239	Rhinolophus ferrumequinum	scaffold_m29_p_9	88770683	88770783	101	-
Rfer_numt240	Rhinolophus ferrumequinum	scaffold_m29_p_9	91626954	91627283	330	-
Rfer_numt241	Rhinolophus ferrumequinum	scaffold_m29_p_9	91913505	91913847	344	+

## Sheet: Bos taurus
NUMT	Species	Chromosome	Genome_start	Genome_end	Length	Direction	Note
Btau_numt1-2	Bos taurus	NC_037328.1	13400584	13401637	1054	+	Block_2
Btau_numt3	Bos taurus	NC_037328.1	13410067	13410651	585	+
Btau_numt4	Bos taurus	NC_037328.1	32903118	32903464	347	+
Btau_numt5	Bos taurus	NC_037328.1	94998211	94998266	56	-
Btau_numt6	Bos taurus	NC_037328.1	114959465	114959519	55	-
Btau_numt7-26	Bos taurus	NC_037328.1	116533256	116557613	24358	-	Block_20
Btau_numt27-30	Bos taurus	NC_037328.1	121223387	121225785	2399	-	Block_4
Btau_numt31	Bos taurus	NC_037328.1	127662613	127662655	43	+
Btau_numt32-34	Bos taurus	NC_037328.1	156921322	156923727	2406	+	Block_3
Btau_numt35-36	Bos taurus	NC_037329.1	1427787	1428488	702	-	Block_2
Btau_numt37-39	Bos taurus	NC_037329.1	2085710	2100413	14704	+	Block_3
Btau_numt40-41	Bos taurus	NC_037329.1	3386219	3391182	4964	+	Block_2
Btau_numt42-43	Bos taurus	NC_037329.1	4797610	4799219	1610	+	Block_2
Btau_numt44	Bos taurus	NC_037329.1	6480665	6481007	343	-
Btau_numt45	Bos taurus	NC_037329.1	22650487	22650997	511	+
Btau_numt46	Bos taurus	NC_037329.1	40600460	40600752	293	-
Btau_numt47	Bos taurus	NC_037329.1	52673849	52673973	125	-
Btau_numt48	Bos taurus	NC_037329.1	66659803	66659860	58	-
Btau_numt49-50	Bos taurus	NC_037329.1	84940388	84941117	730	-	Block_2
Btau_numt51-60	Bos taurus	NC_037329.1	90077160	90086791	9632	-	Block_10
Btau_numt61	Bos taurus	NC_037329.1	106463534	106463698	165	+
Btau_numt62	Bos taurus	NC_037329.1	128905782	128905904	123	+
Btau_numt63	Bos taurus	NC_037329.1	136110024	136110094	71	+
Btau_numt64	Bos taurus	NC_037330.1	37679786	37679854	69	+
Btau_numt65	Bos taurus	NC_037330.1	90809110	90812116	3007	+
Btau_numt66	Bos taurus	NC_037330.1	103184780	103184855	76	-
Btau_numt67	Bos taurus	NC_037331.1	5366685	5366757	73	-
Btau_numt68	Bos taurus	NC_037331.1	19758601	19758717	117	-
Btau_numt69-77	Bos taurus	NC_037331.1	24333584	24346483	12900	-	Block_9
Btau_numt78	Bos taurus	NC_037331.1	24652762	24652866	105	-
Btau_numt79	Bos taurus	NC_037331.1	32681708	32681744	37	-
Btau_numt80	Bos taurus	NC_037331.1	37325762	37326902	1141	-
Btau_numt81	Bos taurus	NC_037331.1	42448079	42448143	65	-
Btau_numt82	Bos taurus	NC_037331.1	56374335	56374756	422	+
Btau_numt83	Bos taurus	NC_037331.1	80267172	80267348	177	-
Btau_numt84	Bos taurus	NC_037331.1	83377149	83377298	150	+
Btau_numt85-92	Bos taurus	NC_037331.1	98710770	98718710	7941	-	Block_8
Btau_numt93	Bos taurus	NC_037331.1	104035179	104035237	59	+
Btau_numt94	Bos taurus	NC_037331.1	119203491	119203545	55	+
Btau_numt95-98	Bos taurus	NC_037332.1	17465605	17468683	3079	-	Block_4
Btau_numt99	Bos taurus	NC_037332.1	43182930	43183102	173	+
Btau_numt100-102	Bos taurus	NC_037332.1	84846301	84850444	4144	+	Block_3
Btau_numt103	Bos taurus	NC_037333.1	34113311	34113548	238	+
Btau_numt104	Bos taurus	NC_037333.1	70953991	70956673	2683	-
Btau_numt105	Bos taurus	NC_037333.1	104868249	104868349	101	+
Btau_numt106-110	Bos taurus	NC_037334.1	44347242	44351415	4174	+	Block_5
Btau_numt111	Bos taurus	NC_037334.1	86001941	86002229	289	+
Btau_numt112	Bos taurus	NC_037335.1	42880668	42880788	121	+
Btau_numt113	Bos taurus	NC_037335.1	54721065	54722921	1857	+
Btau_numt114	Bos taurus	NC_037335.1	65836070	65836145	76	+
Btau_numt115	Bos taurus	NC_037335.1	96102014	96102543	530	+
Btau_numt116-120	Bos taurus	NC_037336.1	4620046	4631438	11393	-	Block_5
Btau_numt121	Bos taurus	NC_037336.1	12710239	12710407	169	+
Btau_numt122	Bos taurus	NC_037336.1	20771910	20772005	96	-
Btau_numt123	Bos taurus	NC_037336.1	30557281	30557446	166	+
Btau_numt124	Bos taurus	NC_037336.1	86696165	86696365	201	+
Btau_numt125	Bos taurus	NC_037336.1	87933280	87933486	207	+
Btau_numt126	Bos taurus	NC_037337.1	5035087	5039115	4029	+
Btau_numt127	Bos taurus	NC_037337.1	11272792	11272940	149	-
Btau_numt128	Bos taurus	NC_037337.1	19956793	19957302	510	-
Btau_numt129-146	Bos taurus	NC_037337.1	44886598	44904479	17882	+	Block_18
Btau_numt147-154	Bos taurus	NC_037337.1	50516649	50522452	5804	-	Block_8
Btau_numt155	Bos taurus	NC_037337.1	50901905	50902074	170	-
Btau_numt156	Bos taurus	NC_037337.1	55715627	55716212	586	+
Btau_numt157	Bos taurus	NC_037337.1	55721370	55721442	73	+
Btau_numt158-162	Bos taurus	NC_037337.1	63725820	63736163	10344	+	Block_5
Btau_numt163-166	Bos taurus	NC_037337.1	65448476	65453384	4909	+	Block_4
Btau_numt167-168	Bos taurus	NC_037337.1	69055004	69055662	659	-	Block_2
Btau_numt169	Bos taurus	NC_037338.1	6096889	6096958	70	-
Btau_numt170-183	Bos taurus	NC_037338.1	45785216	45796414	11199	+	Block_14
Btau_numt184-194	Bos taurus	NC_037338.1	45804947	45814229	9283	+	Block_11
Btau_numt195	Bos taurus	NC_037338.1	58306926	58307192	267	+
Btau_numt196	Bos taurus	NC_037338.1	62480940	62481199	260	-
Btau_numt197	Bos taurus	NC_037338.1	66151410	66151561	152	+
Btau_numt198	Bos taurus	NC_037338.1	86556916	86557020	105	+
Btau_numt199	Bos taurus	NC_037339.1	14863282	14863352	71	-
Btau_numt200	Bos taurus	NC_037339.1	21466683	21466825	143	-
Btau_numt201	Bos taurus	NC_037339.1	44140180	44140389	210	-
Btau_numt202	Bos taurus	NC_037339.1	48646882	48646948	67	+
Btau_numt203-211	Bos taurus	NC_037340.1	11595647	11607695	12049	+	Block_9
Btau_numt212	Bos taurus	NC_037340.1	41843382	41843518	137	+
Btau_numt213-214	Bos taurus	NC_037340.1	53620109	53621154	1046	+	Block_2
Btau_numt215	Bos taurus	NC_037340.1	53636961	53637069	109	-
Btau_numt216	Bos taurus	NC_037340.1	53648881	53648993	113	+
Btau_numt217	Bos taurus	NC_037341.1	6297951	6298255	305	-
Btau_numt218-219	Bos taurus	NC_037341.1	18948484	18949152	669	-	Block_2
Btau_numt220	Bos taurus	NC_037341.1	18964070	18964179	110	-
Btau_numt221	Bos taurus	NC_037341.1	19556538	19556595	58	-
Btau_numt222	Bos taurus	NC_037341.1	29829003	29829150	148	+
Btau_numt223-225	Bos taurus	NC_037341.1	39548096	39549957	1862	-	Block_3
Btau_numt226	Bos taurus	NC_037342.1	5284235	5284474	240	-
Btau_numt227	Bos taurus	NC_037342.1	33195709	33197210	1502	-
Btau_numt228	Bos taurus	NC_037342.1	41775778	41775857	80	+
Btau_numt229-230	Bos taurus	NC_037342.1	42909504	42911223	1720	+	Block_2
Btau_numt231-232	Bos taurus	NC_037342.1	47709480	47710364	885	-	Block_2
Btau_numt233-242	Bos taurus	NC_037342.1	56630072	56635046	4975	+	Block_10
Btau_numt243	Bos taurus	NC_037342.1	68011884	68011986	103	+
Btau_numt244*-245	Bos taurus	NC_037343.1	817986	829794	11809	-	Block_2
Btau_numt246	Bos taurus	NC_037343.1	10919928	10920131	204	-
Btau_numt247-248	Bos taurus	NC_037343.1	34799081	34799262	182	-	Block_2
Btau_numt249	Bos taurus	NC_037343.1	38638888	38638992	105	+
Btau_numt250	Bos taurus	NC_037343.1	70006771	70006841	71	+
Btau_numt251	Bos taurus	NC_037344.1	5546582	5546915	334	+
Btau_numt252	Bos taurus	NC_037344.1	26423806	26423875	70	+
Btau_numt253-269	Bos taurus	NC_037344.1	56655466	56670953	15488	+	Block_17
Btau_numt270	Bos taurus	NC_037344.1	73028819	73028945	127	-
Btau_numt271	Bos taurus	NC_037345.1	5067400	5067431	32	+
Btau_numt272-273	Bos taurus	NC_037345.1	27752803	27752993	191	-	Block_2
Btau_numt274-276	Bos taurus	NC_037345.1	39607935	39610320	2386	+	Block_3
Btau_numt277	Bos taurus	NC_037345.1	41828736	41828815	80	-
Btau_numt278	Bos taurus	NC_037345.1	59201525	59201683	159	+
Btau_numt279	Bos taurus	NC_037345.1	59256340	59256503	164	+
Btau_numt280	Bos taurus	NC_037345.1	59319315	59319583	269	+
Btau_numt281	Bos taurus	NC_037345.1	59412752	59413098	347	+
Btau_numt282	Bos taurus	NC_037345.1	59762045	59762154	110	+
Btau_numt283	Bos taurus	NC_037345.1	59807938	59808047	110	+
Btau_numt284	Bos taurus	NC_037345.1	59849251	59849408	158	+
Btau_numt285	Bos taurus	NC_037345.1	59867639	59868149	511	+
Btau_numt286	Bos taurus	NC_037346.1	5991750	5991880	131	-
Btau_numt287	Bos taurus	NC_037346.1	10734497	10734806	310	-
Btau_numt288-292	Bos taurus	NC_037347.1	6582023	6587080	5058	-	Block_5
Btau_numt293-305	Bos taurus	NC_037347.1	8527368	8539600	12233	-	Block_13
Btau_numt306	Bos taurus	NC_037347.1	19873704	19873844	141	-
Btau_numt307	Bos taurus	NC_037347.1	51849409	51849479	71	+
Btau_numt308	Bos taurus	NC_037348.1	13223103	13223138	36	-
Btau_numt309	Bos taurus	NC_037348.1	14761903	14762191	289	-
Btau_numt310	Bos taurus	NC_037348.1	33850845	33850945	101	-
Btau_numt311-325	Bos taurus	NC_037349.1	6888237	6904886	16650	-	Block_15
Btau_numt326-334	Bos taurus	NC_037349.1	6913533	6922975	9443	-	Block_9
Btau_numt335-341	Bos taurus	NC_037349.1	19625256	19630897	5642	-	Block_7
Btau_numt342-351	Bos taurus	NC_037349.1	47138697	47150410	11714	-	Block_10
Btau_numt352	Bos taurus	NC_037351.1	3330842	3331003	162	-
Btau_numt353-355	Bos taurus	NC_037351.1	12536104	12540598	4495	+	Block_3
Btau_numt356	Bos taurus	NC_037351.1	13629856	13629910	55	+
Btau_numt357	Bos taurus	NC_037351.1	13764585	13764671	87	+
Btau_numt358-363	Bos taurus	NC_037351.1	35993080	35995805	2726	+	Block_6
Btau_numt364	Bos taurus	NC_037351.1	36401697	36401758	62	+
Btau_numt365-366	Bos taurus	NC_037351.1	43654241	43657378	3138	-	Block_2
Btau_numt367	Bos taurus	NC_037351.1	48386502	48386552	51	-
Btau_numt368-369	Bos taurus	NC_037351.1	53207438	53209273	1836	+	Block_2
Btau_numt370-371	Bos taurus	NC_037351.1	61001514	61003931	2418	+	Block_2
Btau_numt372	Bos taurus	NC_037353.1	21698927	21698995	69	-
Btau_numt373	Bos taurus	NC_037353.1	28050749	28050901	153	+
Btau_numt374	Bos taurus	NC_037353.1	30295588	30295684	97	-
Btau_numt375-383	Bos taurus	NC_037353.1	31752087	31761759	9673	+	Block_9
Btau_numt384	Bos taurus	NC_037353.1	33015488	33015635	148	-
Btau_numt385	Bos taurus	NC_037354.1	5656129	5656415	287	+
Btau_numt386	Bos taurus	NC_037354.1	16435736	16435874	139	-
Btau_numt387-388	Bos taurus	NC_037355.1	825358	825708	351	+	Block_2
Btau_numt389-390	Bos taurus	NC_037355.1	27634869	27635840	972	-	Block_2
Btau_numt391-410	Bos taurus	NC_037355.1	35355283	35379236	23954	+	Block_20
Btau_numt411	Bos taurus	NC_037355.1	38944686	38944795	110	-
Btau_numt412-421	Bos taurus	NC_037355.1	41831042	41843872	12831	-	Block_10
Btau_numt422	Bos taurus	NC_037356.1	14565176	14565301	126	-
Btau_numt423	Bos taurus	NC_037356.1	35020663	35020719	57	+
Btau_numt424	Bos taurus	NC_037357.1	25882850	25882908	59	-
Btau_numt425	Bos taurus	NC_037357.1	27407730	27407837	108	+
Btau_numt426	Bos taurus	NC_037357.1	75132748	75139274	6527	+
Btau_numt427	Bos taurus	NC_037357.1	108948384	108948576	193	-
Btau_numt428	Bos taurus	NC_037357.1	112806246	112806500	255	+
Btau_numt429	Bos taurus	NC_037357.1	112831080	112832051	972	+
Btau_numt430-433	Bos taurus	NW_020191282.1	365	8193	7829	+-	Block_4
Btau_numt434-435	Bos taurus	NW_020191282.1	19351	21209	1859	+	Block_2
Btau_numt436	Bos taurus	NW_020192292.1	1091302	1091409	108	-
Btau_numt437	Bos taurus	NW_020192292.1	2633121	2633179	59	+

## Sheet: Orcinus orca
NUMT	Species	Chromosome	Genome_start	Genome_end	Length	Direction	Note
Oorc_numt1	Orcinus orca	NW_004438415.1	17783903	17785026	1124	+
Oorc_numt2	Orcinus orca	NW_004438416.1	32863	33000	138	-
Oorc_numt3-10	Orcinus orca	NW_004438416.1	1624799	1637180	12382	-	Block_8
Oorc_numt11	Orcinus orca	NW_004438416.1	5949005	5949075	71	+
Oorc_numt12	Orcinus orca	NW_004438416.1	6547987	6550192	2206	+
Oorc_numt13	Orcinus orca	NW_004438416.1	14209030	14209196	167	-
Oorc_numt14-21	Orcinus orca	NW_004438416.1	34545859	34558711	12853	+	Block_8
Oorc_numt22	Orcinus orca	NW_004438417.1	522741	522806	66	-
Oorc_numt23-28	Orcinus orca	NW_004438417.1	28087908	28099202	11295	-	Block_6
Oorc_numt29	Orcinus orca	NW_004438418.1	17761184	17761468	285	-
Oorc_numt30	Orcinus orca	NW_004438418.1	17865483	17865697	215	-
Oorc_numt31-36	Orcinus orca	NW_004438418.1	29879964	29886984	7021	+	Block_6
Oorc_numt37-38	Orcinus orca	NW_004438419.1	13623	16985	3363	+	Block_2
Oorc_numt39-41	Orcinus orca	NW_004438419.1	30001	34035	4035	+	Block_3
Oorc_numt42	Orcinus orca	NW_004438420.1	6010042	6010285	244	-
Oorc_numt43	Orcinus orca	NW_004438420.1	17819263	17819494	232	-
Oorc_numt44-50	Orcinus orca	NW_004438421.1	5472650	5478437	5788	+	Block_7
Oorc_numt51	Orcinus orca	NW_004438421.1	16663421	16663897	477	+
Oorc_numt52-57	Orcinus orca	NW_004438421.1	17934286	17941605	7320	-	Block_6
Oorc_numt58	Orcinus orca	NW_004438421.1	26119876	26119960	85	+
Oorc_numt59-61	Orcinus orca	NW_004438421.1	31428247	31433801	5555	-	Block_3
Oorc_numt62	Orcinus orca	NW_004438422.1	8011508	8013239	1732	-
Oorc_numt63-64	Orcinus orca	NW_004438422.1	29671652	29671863	212	+	Block_2
Oorc_numt65	Orcinus orca	NW_004438424.1	2705250	2705342	93	+
Oorc_numt66	Orcinus orca	NW_004438424.1	5162537	5162585	49	-
Oorc_numt67	Orcinus orca	NW_004438424.1	7215407	7215582	176	+
Oorc_numt68-71	Orcinus orca	NW_004438424.1	10517950	10523650	5701	-	Block_4
Oorc_numt72-73	Orcinus orca	NW_004438425.1	4812710	4813062	353	-	Block_2
Oorc_numt74-75	Orcinus orca	NW_004438425.1	17373470	17378577	5108	-	Block_2
Oorc_numt76	Orcinus orca	NW_004438426.1	5631867	5631958	92	-
Oorc_numt77-78	Orcinus orca	NW_004438427.1	7954483	7956002	1520	+	Block_2
Oorc_numt79-81	Orcinus orca	NW_004438427.1	7961130	7966537	5408	-	Block_3
Oorc_numt82-83	Orcinus orca	NW_004438427.1	15045361	15050776	5416	+	Block_2
Oorc_numt84-85	Orcinus orca	NW_004438428.1	162697	166411	3715	+	Block_2
Oorc_numt86-90	Orcinus orca	NW_004438429.1	171611	174981	3371	+	Block_5
Oorc_numt91	Orcinus orca	NW_004438429.1	18669740	18670036	297	-
Oorc_numt92-96	Orcinus orca	NW_004438429.1	18676902	18681102	4201	-	Block_5
Oorc_numt97-100	Orcinus orca	NW_004438429.1	18690618	18697715	7098	-	Block_4
Oorc_numt101	Orcinus orca	NW_004438430.1	17110169	17110207	39	+
Oorc_numt102	Orcinus orca	NW_004438431.1	8001647	8001910	264	+
Oorc_numt103	Orcinus orca	NW_004438431.1	13525887	13526140	254	-
Oorc_numt104-106	Orcinus orca	NW_004438431.1	15720103	15723181	3079	-	Block_3
Oorc_numt107	Orcinus orca	NW_004438434.1	1657976	1659588	1613	-
Oorc_numt108	Orcinus orca	NW_004438434.1	2451417	2451635	219	-
Oorc_numt109-111	Orcinus orca	NW_004438434.1	2494524	2495320	797	+	Block_3
Oorc_numt112	Orcinus orca	NW_004438434.1	12385786	12385943	158	+
Oorc_numt113	Orcinus orca	NW_004438435.1	1175397	1175615	219	-
Oorc_numt114	Orcinus orca	NW_004438435.1	7351397	7351937	541	-
Oorc_numt115-117	Orcinus orca	NW_004438435.1	7894832	7901572	6741	-	Block_3
Oorc_numt118-120	Orcinus orca	NW_004438436.1	17105747	17108063	2317	-	Block_3
Oorc_numt121-122	Orcinus orca	NW_004438437.1	15557924	15574412	16489	+	Block_2
Oorc_numt123-125	Orcinus orca	NW_004438438.1	3384968	3394807	9840	+	Block_3
Oorc_numt126	Orcinus orca	NW_004438438.1	6862676	6862913	238	-
Oorc_numt127-128	Orcinus orca	NW_004438440.1	6251521	6254264	2744	+	Block_2
Oorc_numt129	Orcinus orca	NW_004438441.1	751238	751581	344	+
Oorc_numt130	Orcinus orca	NW_004438441.1	3499229	3499610	382	-
Oorc_numt131-134	Orcinus orca	NW_004438443.1	9810613	9815223	4611	-	Block_4
Oorc_numt135	Orcinus orca	NW_004438444.1	3668079	3668199	121	+
Oorc_numt136	Orcinus orca	NW_004438445.1	16879153	16879574	422	-
Oorc_numt137	Orcinus orca	NW_004438446.1	181917	181979	63	+
Oorc_numt138-143	Orcinus orca	NW_004438446.1	4908955	4916899	7945	+	Block_6
Oorc_numt144-146	Orcinus orca	NW_004438446.1	9498988	9504877	5890	+	Block_3
Oorc_numt147	Orcinus orca	NW_004438446.1	12417459	12430269	12811	-
Oorc_numt148	Orcinus orca	NW_004438447.1	933470	933654	185	-
Oorc_numt149	Orcinus orca	NW_004438447.1	7263810	7264358	549	+
Oorc_numt150-151	Orcinus orca	NW_004438447.1	13567329	13567556	228	-	Block_2
Oorc_numt152	Orcinus orca	NW_004438449.1	14192234	14192369	136	+
Oorc_numt153-154	Orcinus orca	NW_004438452.1	12640317	12641979	1663	-	Block_2
Oorc_numt155-156	Orcinus orca	NW_004438452.1	12649593	12658796	9204	-	Block_2
Oorc_numt157-167	Orcinus orca	NW_004438453.1	7555851	7567178	11328	+	Block_11
Oorc_numt168-169	Orcinus orca	NW_004438454.1	500204	500794	591	-	Block_2
Oorc_numt170-175	Orcinus orca	NW_004438454.1	506827	516019	9193	-	Block_6
Oorc_numt176-177	Orcinus orca	NW_004438454.1	7437786	7439979	2194	+	Block_2
Oorc_numt178	Orcinus orca	NW_004438455.1	678821	679066	246	-
Oorc_numt179	Orcinus orca	NW_004438457.1	9140955	9146600	5646	-
Oorc_numt180-185	Orcinus orca	NW_004438458.1	2869542	2884220	14679	+	Block_6
Oorc_numt186	Orcinus orca	NW_004438458.1	9633935	9635630	1696	+
Oorc_numt187	Orcinus orca	NW_004438459.1	10897654	10897717	64	-
Oorc_numt188-191	Orcinus orca	NW_004438461.1	61750	67555	5806	+	Block_4
Oorc_numt192	Orcinus orca	NW_004438461.1	7080029	7081024	996	-
Oorc_numt193	Orcinus orca	NW_004438463.1	12169630	12169695	66	+
Oorc_numt194-195	Orcinus orca	NW_004438464.1	8040092	8041846	1755	+	Block_2
Oorc_numt196-198	Orcinus orca	NW_004438464.1	8048708	8051860	3153	+	Block_3
Oorc_numt199	Orcinus orca	NW_004438464.1	8057563	8060600	3038	+
Oorc_numt200	Orcinus orca	NW_004438465.1	9994325	10001776	7452	+
Oorc_numt201-205	Orcinus orca	NW_004438466.1	2664935	2677088	12154	+	Block_5
Oorc_numt206	Orcinus orca	NW_004438466.1	11561682	11561865	184	-
Oorc_numt207	Orcinus orca	NW_004438467.1	14169574	14169657	84	+
Oorc_numt208	Orcinus orca	NW_004438469.1	3402444	3402662	219	+
Oorc_numt209-214	Orcinus orca	NW_004438469.1	4497167	4502274	5108	+	Block_6
Oorc_numt215-216	Orcinus orca	NW_004438469.1	4509093	4510745	1653	+	Block_2
Oorc_numt217-220	Orcinus orca	NW_004438469.1	4515988	4519554	3567	+	Block_4
Oorc_numt221	Orcinus orca	NW_004438470.1	2550822	2550884	63	-
Oorc_numt222	Orcinus orca	NW_004438470.1	9489649	9489908	260	-
Oorc_numt223	Orcinus orca	NW_004438473.1	7959596	7959766	171	-
Oorc_numt224	Orcinus orca	NW_004438473.1	12917829	12918186	358	-
Oorc_numt225	Orcinus orca	NW_004438474.1	4328281	4328515	235	-
Oorc_numt226	Orcinus orca	NW_004438474.1	7403356	7403877	522	+
Oorc_numt227-230	Orcinus orca	NW_004438476.1	1964563	1969828	5266	+	Block_4
Oorc_numt231	Orcinus orca	NW_004438476.1	3936420	3947048	10629	-
Oorc_numt232	Orcinus orca	NW_004438478.1	1466997	1468861	1865	-
Oorc_numt233	Orcinus orca	NW_004438478.1	6072641	6073033	393	+
Oorc_numt234-235	Orcinus orca	NW_004438478.1	6161851	6163283	1433	-	Block_2
Oorc_numt236-239	Orcinus orca	NW_004438478.1	6393860	6397300	3441	+	Block_4
Oorc_numt240-241	Orcinus orca	NW_004438479.1	7311312	7314582	3271	+	Block_2
Oorc_numt242	Orcinus orca	NW_004438481.1	14946496	14946684	189	+
Oorc_numt243	Orcinus orca	NW_004438482.1	9762760	9762827	68	-
Oorc_numt244-247	Orcinus orca	NW_004438483.1	5513970	5524057	10088	+	Block_4
Oorc_numt248	Orcinus orca	NW_004438483.1	6043491	6043644	154	-
Oorc_numt249	Orcinus orca	NW_004438483.1	6056836	6057061	226	+
Oorc_numt250-251	Orcinus orca	NW_004438484.1	4614548	4621094	6547	-	Block_2
Oorc_numt252	Orcinus orca	NW_004438484.1	7120423	7120547	125	-
Oorc_numt253	Orcinus orca	NW_004438486.1	23501	24621	1121	+
Oorc_numt254	Orcinus orca	NW_004438486.1	78329	78547	219	-
Oorc_numt255-256	Orcinus orca	NW_004438486.1	13316149	13317099	951	+	Block_2
Oorc_numt257-258	Orcinus orca	NW_004438486.1	13330764	13332084	1321	-	Block_2
Oorc_numt259	Orcinus orca	NW_004438488.1	8519573	8521958	2386	-
Oorc_numt260-261	Orcinus orca	NW_004438488.1	8527085	8528144	1060	-	Block_2
Oorc_numt262	Orcinus orca	NW_004438489.1	8244980	8245621	642	-
Oorc_numt263	Orcinus orca	NW_004438489.1	8254538	8264774	10237	-
Oorc_numt264	Orcinus orca	NW_004438493.1	5851277	5851409	133	+
Oorc_numt265-267	Orcinus orca	NW_004438494.1	6948303	6953402	5100	+	Block_3
Oorc_numt268	Orcinus orca	NW_004438494.1	9505991	9506079	89	-
Oorc_numt269-272	Orcinus orca	NW_004438496.1	83877	94201	10325	+-	Block_4
Oorc_numt273	Orcinus orca	NW_004438496.1	8530650	8530875	226	-
Oorc_numt274	Orcinus orca	NW_004438497.1	2092534	2092783	250	+
Oorc_numt275-278	Orcinus orca	NW_004438497.1	6756968	6773297	16330	-	Block_4
Oorc_numt279	Orcinus orca	NW_004438498.1	9702215	9702477	263	+
Oorc_numt280-292	Orcinus orca	NW_004438498.1	10824876	10835235	10360	+	Block_13
Oorc_numt293	Orcinus orca	NW_004438500.1	702653	706522	3870	+
Oorc_numt294	Orcinus orca	NW_004438500.1	10106908	10107048	141	-
Oorc_numt295-301	Orcinus orca	NW_004438501.1	9645123	9654814	9692	+	Block_7
Oorc_numt302	Orcinus orca	NW_004438501.1	9711622	9711759	138	+
Oorc_numt303-304	Orcinus orca	NW_004438503.1	1987228	1987884	657	-	Block_2
Oorc_numt305-307	Orcinus orca	NW_004438504.1	6430256	6434843	4588	-	Block_3
Oorc_numt308-311	Orcinus orca	NW_004438505.1	6178370	6185689	7320	+	Block_4
Oorc_numt312-313	Orcinus orca	NW_004438506.1	17813	28006	10194	-	Block_2
Oorc_numt314-318	Orcinus orca	NW_004438507.1	761879	765808	3930	-	Block_5
Oorc_numt319	Orcinus orca	NW_004438507.1	10829218	10829399	182	-
Oorc_numt320	Orcinus orca	NW_004438508.1	7691041	7694440	3400	-
Oorc_numt321	Orcinus orca	NW_004438509.1	2092690	2092937	248	+
Oorc_numt322	Orcinus orca	NW_004438509.1	6025035	6025469	435	-
Oorc_numt323	Orcinus orca	NW_004438510.1	4767058	4767197	140	+
Oorc_numt324-331	Orcinus orca	NW_004438510.1	9015156	9023428	8273	-	Block_8
Oorc_numt332	Orcinus orca	NW_004438511.1	8217165	8217228	64	+
Oorc_numt333	Orcinus orca	NW_004438511.1	8761780	8761901	122	-
Oorc_numt334-344	Orcinus orca	NW_004438511.1	8795370	8806381	11012	-	Block_11
Oorc_numt345	Orcinus orca	NW_004438514.1	4021146	4021258	113	-
Oorc_numt346-347	Orcinus orca	NW_004438515.1	16699	18082	1384	-	Block_2
Oorc_numt348-353	Orcinus orca	NW_004438515.1	24969	30472	5504	-	Block_6
Oorc_numt354-356	Orcinus orca	NW_004438515.1	120651	121350	700	+	Block_3
Oorc_numt357-363	Orcinus orca	NW_004438515.1	126837	139179	12343	+	Block_7
Oorc_numt364	Orcinus orca	NW_004438516.1	1494114	1494212	99	+
Oorc_numt365-366	Orcinus orca	NW_004438519.1	3503894	3515432	11539	+	Block_2
Oorc_numt367	Orcinus orca	NW_004438522.1	4234093	4234358	266	-
Oorc_numt368	Orcinus orca	NW_004438522.1	8275872	8276054	183	+
Oorc_numt369	Orcinus orca	NW_004438525.1	1009677	1009768	92	+
Oorc_numt370-372	Orcinus orca	NW_004438526.1	1282998	1285418	2421	+	Block_3
Oorc_numt373-391	Orcinus orca	NW_004438526.1	5011804	5035313	23510	-	Block_19
Oorc_numt392	Orcinus orca	NW_004438529.1	3176988	3181691	4704	-
Oorc_numt393-394	Orcinus orca	NW_004438533.1	8436161	8438814	2654	-	Block_2
Oorc_numt395-396	Orcinus orca	NW_004438534.1	316922	317371	450	-	Block_2
Oorc_numt397-401	Orcinus orca	NW_004438539.1	2716677	2722978	6302	+	Block_5
Oorc_numt402	Orcinus orca	NW_004438540.1	2366356	2366601	246	+
Oorc_numt403-405	Orcinus orca	NW_004438540.1	8083927	8089311	5385	-	Block_3
Oorc_numt406-410	Orcinus orca	NW_004438551.1	43945	49914	5970	-	Block_5
Oorc_numt411-412	Orcinus orca	NW_004438552.1	3362850	3364176	1327	-	Block_2
Oorc_numt413	Orcinus orca	NW_004438555.1	2038938	2039008	71	+
Oorc_numt414-418	Orcinus orca	NW_004438556.1	1126133	1132170	6038	+	Block_5
Oorc_numt419	Orcinus orca	NW_004438556.1	1179688	1179902	215	+
Oorc_numt420	Orcinus orca	NW_004438556.1	3387287	3389619	2333	+
Oorc_numt421-423	Orcinus orca	NW_004438559.1	3814568	3817144	2577	-	Block_3
Oorc_numt424	Orcinus orca	NW_004438559.1	7008900	7010140	1241	+
Oorc_numt425	Orcinus orca	NW_004438563.1	635541	636158	618	-
Oorc_numt426-428	Orcinus orca	NW_004438563.1	3340626	3347112	6487	-	Block_3
Oorc_numt429	Orcinus orca	NW_004438564.1	1527705	1528834	1130	+
Oorc_numt430-432	Orcinus orca	NW_004438564.1	1533993	1539317	5325	-	Block_3
Oorc_numt433-436	Orcinus orca	NW_004438565.1	2063235	2068654	5420	-	Block_4
Oorc_numt437-445	Orcinus orca	NW_004438565.1	3278873	3289299	10427	+	Block_9
Oorc_numt446-447	Orcinus orca	NW_004438566.1	1178024	1185131	7108	-	Block_2
Oorc_numt448-450	Orcinus orca	NW_004438567.1	4885308	4901576	16269	+	Block_3
Oorc_numt451	Orcinus orca	NW_004438570.1	4345951	4346203	253	+
Oorc_numt452-455	Orcinus orca	NW_004438570.1	4466956	4472402	5447	+	Block_4
Oorc_numt456-459	Orcinus orca	NW_004438570.1	4496385	4501995	5611	-	Block_4
Oorc_numt460-463	Orcinus orca	NW_004438574.1	781603	785793	4191	+	Block_4
Oorc_numt464	Orcinus orca	NW_004438574.1	797713	798801	1089	+
Oorc_numt465	Orcinus orca	NW_004438574.1	803895	805105	1211	-
Oorc_numt466	Orcinus orca	NW_004438575.1	2473982	2487722	13741	+
Oorc_numt467	Orcinus orca	NW_004438581.1	66085	66277	193	-
Oorc_numt468	Orcinus orca	NW_004438581.1	4706725	4706840	116	+
Oorc_numt469	Orcinus orca	NW_004438584.1	1839529	1839602	74	+
Oorc_numt470	Orcinus orca	NW_004438584.1	4847674	4847952	279	+
Oorc_numt471	Orcinus orca	NW_004438592.1	3099	3261	163	-
Oorc_numt472	Orcinus orca	NW_004438592.1	2584600	2585414	815	-
Oorc_numt473	Orcinus orca	NW_004438593.1	328729	328947	219	+
Oorc_numt474-481	Orcinus orca	NW_004438593.1	813931	825453	11523	-	Block_8
Oorc_numt482	Orcinus orca	NW_004438599.1	898326	899911	1586	+
Oorc_numt483-485	Orcinus orca	NW_004438602.1	1614318	1616060	1743	-	Block_3
Oorc_numt486-487	Orcinus orca	NW_004438604.1	771219	771643	425	-	Block_2
Oorc_numt488	Orcinus orca	NW_004438604.1	1654804	1654966	163	+
Oorc_numt489	Orcinus orca	NW_004438605.1	1266533	1266647	115	-
Oorc_numt490	Orcinus orca	NW_004438607.1	440055	440162	108	-
Oorc_numt491-492	Orcinus orca	NW_004438607.1	2510620	2511046	427	-	Block_2
Oorc_numt493	Orcinus orca	NW_004438614.1	26218	26606	389	+
Oorc_numt494	Orcinus orca	NW_004438614.1	1160577	1160749	173	+
Oorc_numt495-497	Orcinus orca	NW_004438615.1	2460465	2463093	2629	+	Block_3
Oorc_numt498	Orcinus orca	NW_004438616.1	4069447	4071323	1877	+
Oorc_numt499-506	Orcinus orca	NW_004438623.1	3728319	3737844	9526	+	Block_8
Oorc_numt507-508	Orcinus orca	NW_004438624.1	2680132	2686837	6706	+	Block_2
Oorc_numt509	Orcinus orca	NW_004438627.1	68372	69578	1207	+
Oorc_numt510	Orcinus orca	NW_004438627.1	691424	692991	1568	-
Oorc_numt511	Orcinus orca	NW_004438627.1	710540	712107	1568	+
Oorc_numt512	Orcinus orca	NW_004438634.1	225998	227207	1210	-
Oorc_numt513	Orcinus orca	NW_004438634.1	463729	463863	135	-
Oorc_numt514	Orcinus orca	NW_004438634.1	479166	479324	159	-
Oorc_numt515	Orcinus orca	NW_004438640.1	2521736	2521847	112	-
Oorc_numt516	Orcinus orca	NW_004438640.1	3279053	3279190	138	-
Oorc_numt517	Orcinus orca	NW_004438643.1	1545921	1547114	1194	+
Oorc_numt518-520	Orcinus orca	NW_004438643.1	1552295	1557684	5390	-	Block_3
Oorc_numt521	Orcinus orca	NW_004438645.1	2278610	2278730	121	-
Oorc_numt522	Orcinus orca	NW_004438646.1	1140821	1140944	124	-
Oorc_numt523-524	Orcinus orca	NW_004438653.1	74100	76735	2636	+	Block_2
Oorc_numt525	Orcinus orca	NW_004438661.1	1763086	1764179	1094	-
Oorc_numt526-533	Orcinus orca	NW_004438671.1	1264376	1279425	15050	+	Block_8
Oorc_numt534	Orcinus orca	NW_004438677.1	319652	321312	1661	+
Oorc_numt535	Orcinus orca	NW_004438684.1	105322	105397	76	+
Oorc_numt536-545	Orcinus orca	NW_004438692.1	934344	944959	10616	+	Block_10
Oorc_numt546	Orcinus orca	NW_004438692.1	992153	992345	193	+
Oorc_numt547-553	Orcinus orca	NW_004438699.1	1209489	1216251	6763	-	Block_7
Oorc_numt554	Orcinus orca	NW_004438712.1	11545	11682	138	+
Oorc_numt555	Orcinus orca	NW_004438713.1	132982	144478	11497	+
Oorc_numt556	Orcinus orca	NW_004438727.1	106903	107040	138	+
Oorc_numt557-558	Orcinus orca	NW_004438735.1	334812	335254	443	+	Block_2
Oorc_numt559-562	Orcinus orca	NW_004438735.1	780128	784019	3892	-	Block_4
Oorc_numt563-565	Orcinus orca	NW_004438738.1	176320	188386	12067	-	Block_3
Oorc_numt566-581	Orcinus orca	NW_004438738.1	242813	267303	24491	+	Block_16
Oorc_numt582-584	Orcinus orca	NW_004438742.1	108566	113952	5387	+	Block_3
Oorc_numt585-587	Orcinus orca	NW_004438789.1	5190	10590	5401	-	Block_3
Oorc_numt588-592	Orcinus orca	NW_004438791.1	17959	22229	4271	+	Block_5
Oorc_numt593-597	Orcinus orca	NW_004438791.1	45436	51236	5801	-	Block_5
Oorc_numt598	Orcinus orca	NW_004438799.1	16688	16864	177	-
Oorc_numt599	Orcinus orca	NW_004438841.1	27391	27528	138	-

## Sheet: Sus scrofa
NUMT	Species	Chromosome	Genome_start	Genome_end	Length	Direction	Note
Sscr_numt1-9	Sus scrofa	AEMK02000251.1	28890	42904	14015	-	Block_9
Sscr_numt10-14	Sus scrofa	AEMK02000271.1	66893	72836	5944	+	Block_5
Sscr_numt15	Sus scrofa	AEMK02000324.1	93486	93622	137	-
Sscr_numt16-30	Sus scrofa	AEMK02000324.1	447588	461259	13672	-	Block_15
Sscr_numt31-37	Sus scrofa	AEMK02000338.1	12928	22771	9844	-	Block_7
Sscr_numt38	Sus scrofa	AEMK02000339.1	45690	45893	204	+
Sscr_numt39	Sus scrofa	AEMK02000408.1	1021908	1021966	59	-
Sscr_numt40	Sus scrofa	AEMK02000425.1	124707	124910	204	+
Sscr_numt41-48	Sus scrofa	AEMK02000451.1	40898	52048	11151	-	Block_8
Sscr_numt49	Sus scrofa	AEMK02000498.1	15271	15471	201	+
Sscr_numt50	Sus scrofa	AEMK02000519.1	2810	3014	205	+
Sscr_numt51-56	Sus scrofa	AEMK02000595.1	41222	52377	11156	-	Block_6
Sscr_numt57-65	Sus scrofa	AEMK02000627.1	16734	28897	12164	-	Block_9
Sscr_numt66-72	Sus scrofa	AEMK02000665.1	14209	24034	9826	-	Block_7
Sscr_numt73-81	Sus scrofa	AEMK02000665.1	32329	45402	13074	-	Block_9
Sscr_numt82	Sus scrofa	AEMK02000677.1	1185428	1185484	57	+
Sscr_numt83	Sus scrofa	CM000812.5	15370341	15370522	182	-
Sscr_numt84	Sus scrofa	CM000812.5	48421398	48421484	87	+
Sscr_numt85-91	Sus scrofa	CM000812.5	53053505	53061538	8034	-	Block_7
Sscr_numt92	Sus scrofa	CM000812.5	57842413	57842516	104	-
Sscr_numt93-95	Sus scrofa	CM000812.5	73772799	73774755	1957	-	Block_3
Sscr_numt96-103	Sus scrofa	CM000812.5	73803402	73808803	5402	+	Block_8
Sscr_numt104-107	Sus scrofa	CM000812.5	82390370	82393779	3410	+	Block_4
Sscr_numt108	Sus scrofa	CM000812.5	89603554	89603741	188	-
Sscr_numt109	Sus scrofa	CM000812.5	91261383	91261486	104	-
Sscr_numt110	Sus scrofa	CM000812.5	97055914	97056044	131	-
Sscr_numt111	Sus scrofa	CM000812.5	112627650	112627955	306	-
Sscr_numt112	Sus scrofa	CM000812.5	122058088	122058159	72	-
Sscr_numt113	Sus scrofa	CM000812.5	144294138	144294177	40	+
Sscr_numt114	Sus scrofa	CM000812.5	145350771	145350810	40	+
Sscr_numt115	Sus scrofa	CM000812.5	148384248	148384335	88	+
Sscr_numt116	Sus scrofa	CM000812.5	151545124	151545192	69	-
Sscr_numt117	Sus scrofa	CM000812.5	156505303	156505341	39	-
Sscr_numt118	Sus scrofa	CM000812.5	158549769	158550074	306	-
Sscr_numt119	Sus scrofa	CM000812.5	212908910	212908946	37	-
Sscr_numt120	Sus scrofa	CM000812.5	219902529	219902683	155	+
Sscr_numt121	Sus scrofa	CM000812.5	221758546	221758649	104	-
Sscr_numt122	Sus scrofa	CM000812.5	230359863	230359903	41	-
Sscr_numt123	Sus scrofa	CM000812.5	239443499	239443553	55	-
Sscr_numt124	Sus scrofa	CM000812.5	250448910	250448988	79	-
Sscr_numt125	Sus scrofa	CM000812.5	268251907	268251972	66	+
Sscr_numt126-127	Sus scrofa	CM000813.5	19403553	19404557	1005	-	Block_2
Sscr_numt128-129	Sus scrofa	CM000813.5	23653014	23653409	396	-	Block_2
Sscr_numt130	Sus scrofa	CM000813.5	38781559	38781798	240	+
Sscr_numt131	Sus scrofa	CM000813.5	46516849	46516905	57	+
Sscr_numt132-134	Sus scrofa	CM000813.5	56023564	56024489	926	+	Block_3
Sscr_numt135	Sus scrofa	CM000813.5	67385849	67385909	61	-
Sscr_numt136-142	Sus scrofa	CM000813.5	82248566	82253401	4836	+	Block_7
Sscr_numt143-149	Sus scrofa	CM000813.5	82265065	82271817	6753	+	Block_7
Sscr_numt150	Sus scrofa	CM000813.5	82362306	82362651	346	+
Sscr_numt151	Sus scrofa	CM000813.5	84718062	84718253	192	-
Sscr_numt152	Sus scrofa	CM000813.5	93844374	93849155	4782	-
Sscr_numt153	Sus scrofa	CM000813.5	109524182	109524240	59	+
Sscr_numt154-155	Sus scrofa	CM000813.5	115563170	115574329	11160	+	Block_2
Sscr_numt156	Sus scrofa	CM000813.5	131565601	131567016	1416	+
Sscr_numt157-166	Sus scrofa	CM000813.5	151909813	151921151	11339	+	Block_10
Sscr_numt167-186	Sus scrofa	CM000814.5	26355	44522	18168	-	Block_20
Sscr_numt187	Sus scrofa	CM000814.5	18128441	18128482	42	+
Sscr_numt188	Sus scrofa	CM000814.5	34560856	34560917	62	-
Sscr_numt189-204	Sus scrofa	CM000814.5	43151559	43169871	18313	+	Block_16
Sscr_numt205	Sus scrofa	CM000814.5	44071619	44071825	207	-
Sscr_numt206	Sus scrofa	CM000814.5	57063061	57063180	120	-
Sscr_numt207	Sus scrofa	CM000814.5	67737136	67737409	274	+
Sscr_numt208-218	Sus scrofa	CM000814.5	78374936	78383674	8739	-	Block_11
Sscr_numt219	Sus scrofa	CM000814.5	96623126	96623164	39	+
Sscr_numt220-221	Sus scrofa	CM000814.5	100324003	100324185	183	-+	Block_2
Sscr_numt222-226	Sus scrofa	CM000814.5	102883338	102889475	6138	-	Block_5
Sscr_numt227	Sus scrofa	CM000814.5	120898149	120898320	172	-
Sscr_numt228	Sus scrofa	CM000814.5	123499172	123499306	135	-
Sscr_numt229-230	Sus scrofa	CM000815.5	25799136	25799483	348	-+	Block_2
Sscr_numt231	Sus scrofa	CM000815.5	29940346	29940409	64	+
Sscr_numt232	Sus scrofa	CM000815.5	39630591	39630747	157	+
Sscr_numt233	Sus scrofa	CM000815.5	53952874	53954297	1424	+
Sscr_numt234	Sus scrofa	CM000815.5	57934982	57935224	243	+
Sscr_numt235	Sus scrofa	CM000815.5	66811813	66811945	133	-
Sscr_numt236	Sus scrofa	CM000815.5	68194820	68194912	93	+
Sscr_numt237	Sus scrofa	CM000815.5	78043892	78043952	61	-
Sscr_numt238	Sus scrofa	CM000815.5	81460965	81461100	136	-
Sscr_numt239	Sus scrofa	CM000815.5	89935500	89935893	394	+
Sscr_numt240	Sus scrofa	CM000815.5	93743167	93743200	34	-
Sscr_numt241	Sus scrofa	CM000815.5	107040229	107040490	262	+
Sscr_numt242-243	Sus scrofa	CM000815.5	108441077	108441246	170	-+	Block_2
Sscr_numt244	Sus scrofa	CM000815.5	114982661	114982875	215	+
Sscr_numt245-246	Sus scrofa	CM000815.5	127921848	127922367	520	-	Block_2
Sscr_numt247	Sus scrofa	CM000815.5	130866383	130866475	93	+
Sscr_numt248-250	Sus scrofa	CM000815.5	130906177	130909133	2957	+	Block_3
Sscr_numt251-252	Sus scrofa	CM000816.5	24433187	24433274	88	+	Block_2
Sscr_numt253-259	Sus scrofa	CM000816.5	48601359	48605216	3858	+	Block_7
Sscr_numt260	Sus scrofa	CM000816.5	50183048	50183230	183	+
Sscr_numt261	Sus scrofa	CM000816.5	57080250	57080303	54	+
Sscr_numt262	Sus scrofa	CM000816.5	57116952	57117128	177	-
Sscr_numt263	Sus scrofa	CM000816.5	61211071	61211254	184	-
Sscr_numt264	Sus scrofa	CM000816.5	65471243	65471396	154	-
Sscr_numt265	Sus scrofa	CM000816.5	67080448	67080512	65	-
Sscr_numt266	Sus scrofa	CM000816.5	74793771	74793991	221	+
Sscr_numt267	Sus scrofa	CM000817.5	8607413	8607488	76	+
Sscr_numt268	Sus scrofa	CM000817.5	8666731	8666806	76	+
Sscr_numt269-274	Sus scrofa	CM000817.5	18359006	18370115	11110	-	Block_6
Sscr_numt275-283	Sus scrofa	CM000817.5	29251367	29262438	11072	+	Block_9
Sscr_numt284-287	Sus scrofa	CM000817.5	38899893	38903769	3877	+	Block_4
Sscr_numt288	Sus scrofa	CM000817.5	38960246	38960476	231	-
Sscr_numt289	Sus scrofa	CM000817.5	41765755	41766029	275	-
Sscr_numt290	Sus scrofa	CM000817.5	43684717	43685114	398	-
Sscr_numt291-292	Sus scrofa	CM000817.5	46651868	46653321	1454	-	Block_2
Sscr_numt293	Sus scrofa	CM000817.5	89831912	89832102	191	+
Sscr_numt294	Sus scrofa	CM000817.5	90887349	90887446	98	-
Sscr_numt295	Sus scrofa	CM000817.5	126256802	126256855	54	-
Sscr_numt296-301	Sus scrofa	CM000817.5	127737942	127744480	6539	-	Block_6
Sscr_numt302-306	Sus scrofa	CM000817.5	128730479	128734110	3632	+	Block_5
Sscr_numt307	Sus scrofa	CM000817.5	146806243	146806317	75	+
Sscr_numt308	Sus scrofa	CM000817.5	149060359	149060527	169	-
Sscr_numt309	Sus scrofa	CM000817.5	156788218	156788402	185	-
Sscr_numt310	Sus scrofa	CM000817.5	159141140	159141322	183	-
Sscr_numt311	Sus scrofa	CM000817.5	170424972	170425036	65	+
Sscr_numt312-313	Sus scrofa	CM000817.5	170787913	170789193	1281	-	Block_2
Sscr_numt314-320	Sus scrofa	CM000817.5	170803314	170811923	8610	+	Block_7
Sscr_numt321	Sus scrofa	CM000818.5	1170816	1171030	215	-
Sscr_numt322	Sus scrofa	CM000818.5	30704274	30704595	322	+
Sscr_numt323-324	Sus scrofa	CM000818.5	37124166	37124369	204	-+	Block_2
Sscr_numt325	Sus scrofa	CM000818.5	47762849	47762918	70	+
Sscr_numt326-327	Sus scrofa	CM000818.5	54791092	54791268	177	+	Block_2
Sscr_numt328-329	Sus scrofa	CM000818.5	55816577	55817134	558	+	Block_2
Sscr_numt330-332	Sus scrofa	CM000818.5	55908582	55911483	2902	+	Block_3
Sscr_numt333-338	Sus scrofa	CM000818.5	56047774	56054267	6494	-	Block_6
Sscr_numt339	Sus scrofa	CM000818.5	82469847	82470040	194	-
Sscr_numt340	Sus scrofa	CM000818.5	98470345	98470591	247	-
Sscr_numt341	Sus scrofa	CM000818.5	111692009	111692088	80	+
Sscr_numt342-343	Sus scrofa	CM000819.5	12487560	12487837	278	-	Block_2
Sscr_numt344	Sus scrofa	CM000819.5	16915160	16915400	241	-
Sscr_numt345-347	Sus scrofa	CM000819.5	22940700	22943044	2345	+	Block_3
Sscr_numt348	Sus scrofa	CM000819.5	32418850	32420386	1537	+
Sscr_numt349	Sus scrofa	CM000819.5	51917695	51917874	180	+
Sscr_numt350-351	Sus scrofa	CM000819.5	54507744	54508037	294	-	Block_2
Sscr_numt352	Sus scrofa	CM000819.5	72489482	72489684	203	-
Sscr_numt353-356	Sus scrofa	CM000819.5	99895121	99898604	3484	+	Block_4
Sscr_numt357	Sus scrofa	CM000819.5	101144745	101144826	82	-
Sscr_numt358	Sus scrofa	CM000819.5	105336847	105337076	230	+
Sscr_numt359	Sus scrofa	CM000819.5	118586672	118588072	1401	+
Sscr_numt360	Sus scrofa	CM000819.5	127598797	127598858	62	+
Sscr_numt361-363	Sus scrofa	CM000820.5	4700025	4702188	2164	+	Block_3
Sscr_numt364	Sus scrofa	CM000820.5	27326816	27326890	75	-
Sscr_numt365	Sus scrofa	CM000820.5	31715511	31715638	128	+
Sscr_numt366-367	Sus scrofa	CM000820.5	33290108	33290599	492	+	Block_2
Sscr_numt368	Sus scrofa	CM000820.5	54035418	54035685	268	+
Sscr_numt369	Sus scrofa	CM000820.5	57271947	57272142	196	-
Sscr_numt370	Sus scrofa	CM000820.5	58506855	58506959	105	-
Sscr_numt371	Sus scrofa	CM000820.5	63752686	63752793	108	+
Sscr_numt372	Sus scrofa	CM000820.5	76359833	76360913	1081	+
Sscr_numt373-377	Sus scrofa	CM000820.5	91653466	91658984	5519	+	Block_5
Sscr_numt378	Sus scrofa	CM000820.5	118664851	118665492	642	+
Sscr_numt379	Sus scrofa	CM000820.5	123939781	123939945	165	-
Sscr_numt380-381	Sus scrofa	CM000821.5	15462090	15462763	674	+	Block_2
Sscr_numt382	Sus scrofa	CM000821.5	31676525	31676600	76	-
Sscr_numt383	Sus scrofa	CM000821.5	43875284	43875345	62	-
Sscr_numt384	Sus scrofa	CM000821.5	48894500	48894565	66	+
Sscr_numt385	Sus scrofa	CM000821.5	54531569	54531618	50	-
Sscr_numt386	Sus scrofa	CM000821.5	57342218	57342319	102	-
Sscr_numt387-397	Sus scrofa	CM000821.5	69342737	69357405	14669	+-	Block_11
Sscr_numt398	Sus scrofa	CM000822.5	5470213	5470384	172	-
Sscr_numt399	Sus scrofa	CM000822.5	16621168	16621348	181	-
Sscr_numt400	Sus scrofa	CM000822.5	29441879	29442192	314	+
Sscr_numt401	Sus scrofa	CM000822.5	30076886	30077086	201	+
Sscr_numt402	Sus scrofa	CM000822.5	33665366	33665554	189	-
Sscr_numt403	Sus scrofa	CM000822.5	36778844	36779080	237	-
Sscr_numt404	Sus scrofa	CM000822.5	43225150	43225291	142	-
Sscr_numt405	Sus scrofa	CM000822.5	43655959	43656103	145	-
Sscr_numt406-412	Sus scrofa	CM000823.5	33795	44679	10885	-	Block_7
Sscr_numt413	Sus scrofa	CM000823.5	29651311	29651487	177	+
Sscr_numt414	Sus scrofa	CM000823.5	51726251	51726374	124	-
Sscr_numt415	Sus scrofa	CM000823.5	56002456	56002577	122	+
Sscr_numt416-422	Sus scrofa	CM000823.5	61563874	61574415	10542	+	Block_7
Sscr_numt423	Sus scrofa	CM000824.5	3731615	3731778	164	+
Sscr_numt424-425	Sus scrofa	CM000824.5	6599952	6600673	722	+	Block_2
Sscr_numt426-447	Sus scrofa	CM000824.5	18435991	18456125	20135	-	Block_22
Sscr_numt448	Sus scrofa	CM000824.5	34378340	34378476	137	-
Sscr_numt449	Sus scrofa	CM000824.5	36921835	36922087	253	+
Sscr_numt450	Sus scrofa	CM000824.5	60860501	60860580	80	+
Sscr_numt451-455	Sus scrofa	CM000824.5	63262058	63264748	2691	+	Block_5
Sscr_numt456	Sus scrofa	CM000824.5	64066405	64066658	254	+
Sscr_numt457	Sus scrofa	CM000824.5	73916171	73916326	156	+
Sscr_numt458-460	Sus scrofa	CM000824.5	82358323	82359233	911	+	Block_3
Sscr_numt461-465	Sus scrofa	CM000824.5	82367106	82371061	3956	+	Block_5
Sscr_numt466	Sus scrofa	CM000824.5	88037045	88037158	114	-
Sscr_numt467	Sus scrofa	CM000824.5	88084177	88084364	188	-
Sscr_numt468	Sus scrofa	CM000824.5	95359358	95359728	371	-
Sscr_numt469	Sus scrofa	CM000824.5	101348511	101348587	77	-
Sscr_numt470	Sus scrofa	CM000824.5	103593989	103594542	554	-
Sscr_numt471	Sus scrofa	CM000824.5	109304326	109304516	191	+
Sscr_numt472	Sus scrofa	CM000824.5	138990008	138990086	79	+
Sscr_numt473	Sus scrofa	CM000824.5	146572143	146572373	231	-
Sscr_numt474	Sus scrofa	CM000824.5	174631058	174631230	173	+
Sscr_numt475	Sus scrofa	CM000824.5	188199819	188199862	44	+
Sscr_numt476	Sus scrofa	CM000824.5	188225600	188225658	59	-
Sscr_numt477	Sus scrofa	CM000825.5	21808471	21808667	197	-
Sscr_numt478-479	Sus scrofa	CM000825.5	22157476	22158364	889	-	Block_2
Sscr_numt480	Sus scrofa	CM000825.5	22166603	22166949	347	-
Sscr_numt481-495	Sus scrofa	CM000825.5	22348623	22359876	11254	-+	Block_15
Sscr_numt496-506	Sus scrofa	CM000825.5	34087303	34099387	12085	+	Block_11
Sscr_numt507-508	Sus scrofa	CM000825.5	40641908	40642551	644	+	Block_2
Sscr_numt509-525	Sus scrofa	CM000825.5	51688377	51704305	15929	+	Block_17
Sscr_numt526	Sus scrofa	CM000825.5	54876719	54876979	261	-
Sscr_numt527	Sus scrofa	CM000825.5	55147608	55147654	47	+
Sscr_numt528-529	Sus scrofa	CM000825.5	57471526	57471872	347	-	Block_2
Sscr_numt530-533	Sus scrofa	CM000825.5	60745243	60748753	3511	+	Block_4
Sscr_numt534-540	Sus scrofa	CM000825.5	60768647	60775323	6677	+	Block_7
Sscr_numt541	Sus scrofa	CM000825.5	70688062	70688137	76	-
Sscr_numt542	Sus scrofa	CM000825.5	77599823	77599924	102	-
Sscr_numt543	Sus scrofa	CM000825.5	84301011	84301190	180	+
Sscr_numt544-558	Sus scrofa	CM000825.5	88191194	88203032	11839	-	Block_15
Sscr_numt559-560	Sus scrofa	CM000825.5	98469616	98469813	198	-	Block_2
Sscr_numt561	Sus scrofa	CM000825.5	103682084	103682145	62	+
Sscr_numt562	Sus scrofa	CM000825.5	103831732	103831800	69	-
Sscr_numt563	Sus scrofa	CM000825.5	105834171	105834241	71	+
Sscr_numt564	Sus scrofa	CM000825.5	106523890	106524007	118	+
Sscr_numt565-567	Sus scrofa	CM000825.5	121657941	121663574	5634	+	Block_3
Sscr_numt568-570	Sus scrofa	CM000825.5	121673168	121675053	1886	+	Block_3
Sscr_numt571-572	Sus scrofa	CM000825.5	121683529	121684932	1404	+	Block_2
Sscr_numt573	Sus scrofa	CM000825.5	122883294	122883647	354	-
Sscr_numt574	Sus scrofa	CM000825.5	141321245	141321391	147	-
Sscr_numt575	Sus scrofa	CM000826.5	5992515	5992799	285	-
Sscr_numt576-582	Sus scrofa	CM000826.5	24939348	24948854	9507	-	Block_7
Sscr_numt583	Sus scrofa	CM000826.5	36911902	36912141	240	-
Sscr_numt584	Sus scrofa	CM000826.5	58752257	58752356	100	-
Sscr_numt585	Sus scrofa	CM000826.5	73759183	73759429	247	-
Sscr_numt586	Sus scrofa	CM000826.5	76522506	76522643	138	+
Sscr_numt587	Sus scrofa	CM000826.5	78478460	78478608	149	-
Sscr_numt588	Sus scrofa	CM000826.5	80125076	80125610	535	-
Sscr_numt589-590	Sus scrofa	CM000826.5	90309358	90310192	835	+-	Block_2
Sscr_numt591	Sus scrofa	CM000826.5	99876289	99876459	171	+
Sscr_numt592	Sus scrofa	CM000826.5	113871278	113871402	125	-
Sscr_numt593	Sus scrofa	CM000826.5	115843737	115843768	32	-
Sscr_numt594	Sus scrofa	CM000826.5	117468559	117468637	79	-
Sscr_numt595	Sus scrofa	CM000826.5	121728590	121728817	228	-
Sscr_numt596	Sus scrofa	CM000826.5	126761414	126762898	1485	+
Sscr_numt597	Sus scrofa	CM000826.5	132810795	132810866	72	-
Sscr_numt598	Sus scrofa	CM000826.5	133107845	133108094	250	+
Sscr_numt599	Sus scrofa	CM000826.5	138241106	138241148	43	+
Sscr_numt600	Sus scrofa	CM000827.5	7226029	7226298	270	-
Sscr_numt601	Sus scrofa	CM000827.5	11335809	11336006	198	+
Sscr_numt602	Sus scrofa	CM000827.5	37934971	37935189	219	-
Sscr_numt603	Sus scrofa	CM000827.5	38314267	38314434	168	+
Sscr_numt604	Sus scrofa	CM000827.5	54124477	54124687	211	-
Sscr_numt605	Sus scrofa	CM000827.5	73831859	73831951	93	-
Sscr_numt606	Sus scrofa	CM000827.5	77228860	77228918	59	-
Sscr_numt607	Sus scrofa	CM000828.5	4839733	4839847	115	-
Sscr_numt608-610	Sus scrofa	CM000828.5	14227613	14233979	6367	+	Block_3
Sscr_numt611-612	Sus scrofa	CM000828.5	19235663	19235781	119	-	Block_2
Sscr_numt613	Sus scrofa	CM000828.5	30074487	30074542	56	+
Sscr_numt614-619	Sus scrofa	CM000828.5	31289485	31297089	7605	+	Block_6
Sscr_numt620	Sus scrofa	CM000828.5	49421798	49421917	120	-
Sscr_numt621-626	Sus scrofa	CM000828.5	63098657	63109838	11182	+	Block_6
Sscr_numt627	Sus scrofa	CM000829.5	4305594	4305648	55	+
Sscr_numt628	Sus scrofa	CM000829.5	14833096	14833208	113	+
Sscr_numt629	Sus scrofa	CM000829.5	19402495	19402576	82	+
Sscr_numt630	Sus scrofa	CM000829.5	27644349	27644576	228	-
Sscr_numt631-632	Sus scrofa	CM000829.5	33667646	33668492	847	+	Block_2
Sscr_numt633	Sus scrofa	CM000829.5	55601138	55601277	140	-
Sscr_numt634	Sus scrofa	CM000830.5	4176992	4177065	74	-
Sscr_numt635-637	Sus scrofa	CM000830.5	13324153	13325081	929	-	Block_3
Sscr_numt638	Sus scrofa	CM000830.5	15135619	15135851	233	-
Sscr_numt639-643	Sus scrofa	CM000830.5	22061762	22074446	12685	+	Block_5
Sscr_numt644	Sus scrofa	CM000830.5	28472504	28473578	1075	+
Sscr_numt645	Sus scrofa	CM000830.5	60608173	60608214	42	+
Sscr_numt646-653	Sus scrofa	CM000830.5	71825168	71831101	5934	+-	Block_8
Sscr_numt654	Sus scrofa	CM000830.5	82426864	82427076	213	+
Sscr_numt655	Sus scrofa	CM000830.5	91603294	91603326	33	+
Sscr_numt656	Sus scrofa	CM000830.5	111402643	111402706	64	-
Sscr_numt657	Sus scrofa	LT634572.1	2930683	2930756	74	-

## Sheet: Camelus ferus
NUMT	Species	Chromosome	Genome_start	Genome_end	Length	Direction	Note
Cfer_numt1	Camelus ferus	CM020768.1	5869708	5870572	865	-
Cfer_numt2	Camelus ferus	CM020768.1	8470839	8470917	79	+
Cfer_numt3-4	Camelus ferus	CM020768.1	18131876	18133097	1222	+	Block_2
Cfer_numt5	Camelus ferus	CM020768.1	37372254	37373097	844	+
Cfer_numt6	Camelus ferus	CM020768.1	42846932	42847158	227	-
Cfer_numt7	Camelus ferus	CM020768.1	87430114	87430421	308	-
Cfer_numt8	Camelus ferus	CM020768.1	92999184	92999333	150	+
Cfer_numt9-13	Camelus ferus	CM020769.1	36609	41908	5300	-	Block_5
Cfer_numt14-15	Camelus ferus	CM020769.1	57353	58070	718	+	Block_2
Cfer_numt16	Camelus ferus	CM020769.1	14468397	14468583	187	+
Cfer_numt17	Camelus ferus	CM020769.1	34088054	34088344	291	-
Cfer_numt18	Camelus ferus	CM020769.1	51279422	51279776	355	-
Cfer_numt19	Camelus ferus	CM020769.1	68778074	68778246	173	-
Cfer_numt20	Camelus ferus	CM020769.1	92301239	92301562	324	+
Cfer_numt21-26	Camelus ferus	CM020769.1	118785983	118792977	6995	-	Block_6
Cfer_numt27	Camelus ferus	CM020770.1	6851691	6852004	314	-
Cfer_numt28	Camelus ferus	CM020770.1	38962764	38962996	233	+
Cfer_numt29	Camelus ferus	CM020770.1	44105426	44112498	7073	+
Cfer_numt30-38	Camelus ferus	CM020770.1	48045735	48057064	11330	+	Block_9
Cfer_numt39	Camelus ferus	CM020770.1	52169386	52171755	2370	-
Cfer_numt40	Camelus ferus	CM020770.1	78614916	78615216	301	-
Cfer_numt41	Camelus ferus	CM020771.1	4326016	4326085	70	-
Cfer_numt42	Camelus ferus	CM020771.1	11976983	11977119	137	+
Cfer_numt43-44	Camelus ferus	CM020771.1	14039805	14040670	866	-	Block_2
Cfer_numt45-48	Camelus ferus	CM020771.1	17501561	17515214	13654	-	Block_4
Cfer_numt49	Camelus ferus	CM020771.1	25328027	25328124	98	+
Cfer_numt50-51	Camelus ferus	CM020771.1	31723017	31724974	1958	-	Block_2
Cfer_numt52	Camelus ferus	CM020772.1	2629851	2629928	78	-
Cfer_numt53	Camelus ferus	CM020772.1	5856087	5856279	193	-
Cfer_numt54	Camelus ferus	CM020772.1	27090863	27090894	32	-
Cfer_numt55	Camelus ferus	CM020772.1	28440580	28440748	169	+
Cfer_numt56	Camelus ferus	CM020772.1	32160727	32160998	272	+
Cfer_numt57	Camelus ferus	CM020772.1	42065863	42066265	403	-
Cfer_numt58	Camelus ferus	CM020772.1	47261160	47261655	496	-
Cfer_numt59	Camelus ferus	CM020772.1	87057525	87057594	70	+
Cfer_numt60-61	Camelus ferus	CM020772.1	95246831	95247604	774	-	Block_2
Cfer_numt62-68	Camelus ferus	CM020772.1	97595711	97601495	5785	+	Block_7
Cfer_numt69-74	Camelus ferus	CM020773.1	1080435	1084116	3682	-	Block_6
Cfer_numt75	Camelus ferus	CM020773.1	8600161	8600502	342	-
Cfer_numt76	Camelus ferus	CM020773.1	44282699	44283092	394	+
Cfer_numt77	Camelus ferus	CM020773.1	58350328	58350455	128	-
Cfer_numt78	Camelus ferus	CM020773.1	60386332	60386501	170	+
Cfer_numt79	Camelus ferus	CM020773.1	69257104	69257277	174	-
Cfer_numt80-86	Camelus ferus	CM020774.1	279624	285397	5774	-	Block_7
Cfer_numt87	Camelus ferus	CM020774.1	28129477	28129594	118	-
Cfer_numt88	Camelus ferus	CM020774.1	31705493	31705779	287	+
Cfer_numt89-90	Camelus ferus	CM020774.1	33414246	33414970	725	+	Block_2
Cfer_numt91	Camelus ferus	CM020774.1	76864975	76865222	248	+
Cfer_numt92	Camelus ferus	CM020775.1	8442466	8442611	146	-
Cfer_numt93	Camelus ferus	CM020775.1	18006893	18006989	97	-
Cfer_numt94	Camelus ferus	CM020775.1	60602397	60602638	242	+
Cfer_numt95-96	Camelus ferus	CM020775.1	64141132	64141463	332	-	Block_2
Cfer_numt97-101	Camelus ferus	CM020775.1	74568057	74573228	5172	+	Block_5
Cfer_numt102-109	Camelus ferus	CM020776.1	6686584	6692320	5737	-	Block_8
Cfer_numt110	Camelus ferus	CM020776.1	16109643	16109845	203	+
Cfer_numt111	Camelus ferus	CM020776.1	23640787	23640909	123	-
Cfer_numt112	Camelus ferus	CM020776.1	23979041	23979845	805	-
Cfer_numt113	Camelus ferus	CM020776.1	40469391	40469638	248	+
Cfer_numt114-120	Camelus ferus	CM020776.1	63227461	63233234	5774	-	Block_7
Cfer_numt121-122	Camelus ferus	CM020776.1	63276799	63278014	1216	-	Block_2
Cfer_numt123-124	Camelus ferus	CM020777.1	3248794	3249130	337	-	Block_2
Cfer_numt125-126	Camelus ferus	CM020777.1	23685426	23685879	454	+	Block_2
Cfer_numt127-128	Camelus ferus	CM020777.1	34251192	34252226	1035	-	Block_2
Cfer_numt129	Camelus ferus	CM020777.1	55048407	55048560	154	+
Cfer_numt130	Camelus ferus	CM020777.1	55530048	55530468	421	-
Cfer_numt131	Camelus ferus	CM020777.1	55548610	55549030	421	-
Cfer_numt132	Camelus ferus	CM020778.1	30077	30196	120	+
Cfer_numt133-136	Camelus ferus	CM020778.1	311734	315567	3834	+	Block_4
Cfer_numt137	Camelus ferus	CM020778.1	908341	908448	108	-
Cfer_numt138	Camelus ferus	CM020778.1	21048711	21048919	209	+
Cfer_numt139	Camelus ferus	CM020778.1	38979977	38980248	272	-
Cfer_numt140-141	Camelus ferus	CM020778.1	69096525	69097767	1243	-	Block_2
Cfer_numt142	Camelus ferus	CM020778.1	72340842	72341081	240	+
Cfer_numt143-150	Camelus ferus	CM020778.1	76582269	76592079	9811	-	Block_8
Cfer_numt151-156	Camelus ferus	CM020779.1	12851787	12856932	5146	+	Block_6
Cfer_numt157	Camelus ferus	CM020779.1	39416823	39417365	543	+
Cfer_numt158-163	Camelus ferus	CM020779.1	53529600	53534981	5382	+	Block_6
Cfer_numt164	Camelus ferus	CM020779.1	61265730	61265881	152	-
Cfer_numt165	Camelus ferus	CM020780.1	27177712	27177926	215	+
Cfer_numt166-167	Camelus ferus	CM020780.1	48822361	48822907	547	-	Block_2
Cfer_numt168	Camelus ferus	CM020780.1	59593587	59593821	235	+
Cfer_numt169	Camelus ferus	CM020780.1	68334842	68335111	270	-
Cfer_numt170-171	Camelus ferus	CM020781.1	24692686	24693411	726	+	Block_2
Cfer_numt172	Camelus ferus	CM020781.1	62674388	62674573	186	-
Cfer_numt173-174	Camelus ferus	CM020782.1	22595821	22596439	619	+	Block_2
Cfer_numt175	Camelus ferus	CM020782.1	39716801	39716859	59	+
Cfer_numt176	Camelus ferus	CM020782.1	53684668	53684859	192	-
Cfer_numt177	Camelus ferus	CM020783.1	6115313	6115657	345	-
Cfer_numt178	Camelus ferus	CM020783.1	9078972	9079163	192	-
Cfer_numt179	Camelus ferus	CM020783.1	11059430	11059599	170	-
Cfer_numt180	Camelus ferus	CM020783.1	12878648	12880877	2230	+
Cfer_numt181-182	Camelus ferus	CM020784.1	385104	385752	649	-	Block_2
Cfer_numt183-186	Camelus ferus	CM020784.1	31750968	31754697	3730	+	Block_4
Cfer_numt187-190	Camelus ferus	CM020784.1	32170125	32173365	3241	+	Block_4
Cfer_numt191	Camelus ferus	CM020784.1	39643142	39643537	396	-
Cfer_numt192-201	Camelus ferus	CM020785.1	16037814	16049547	11734	+	Block_10
Cfer_numt202-214	Camelus ferus	CM020785.1	35573735	35588684	14950	-	Block_13
Cfer_numt215	Camelus ferus	CM020786.1	403400	403630	231	-
Cfer_numt216	Camelus ferus	CM020786.1	18748139	18748272	134	-
Cfer_numt217-218	Camelus ferus	CM020786.1	24255442	24256830	1389	+	Block_2
Cfer_numt219-220	Camelus ferus	CM020786.1	40460489	40460605	117	+-	Block_2
Cfer_numt221-222	Camelus ferus	CM020787.1	23096156	23097074	919	+	Block_2
Cfer_numt223	Camelus ferus	CM020787.1	29760638	29760821	184	+
Cfer_numt224-230	Camelus ferus	CM020788.1	10988138	10994602	6465	-	Block_7
Cfer_numt231-232	Camelus ferus	CM020788.1	11016242	11016668	427	-	Block_2
Cfer_numt233	Camelus ferus	CM020789.1	7418982	7419017	36	-
Cfer_numt234	Camelus ferus	CM020789.1	18251737	18251927	191	+
Cfer_numt235	Camelus ferus	CM020790.1	692863	693056	194	+
Cfer_numt236	Camelus ferus	CM020790.1	30179558	30179632	75	-
Cfer_numt237	Camelus ferus	CM020791.1	231062	231251	190	+
Cfer_numt238	Camelus ferus	CM020791.1	261814	262202	389	-
Cfer_numt239	Camelus ferus	CM020791.1	12206127	12206194	68	+
Cfer_numt240	Camelus ferus	CM020791.1	23721967	23722158	192	+
Cfer_numt241-242	Camelus ferus	CM020792.1	73776	74562	787	+	Block_2
Cfer_numt243	Camelus ferus	CM020792.1	4780836	4780918	83	-
Cfer_numt244-249	Camelus ferus	CM020792.1	12134276	12136913	2638	+	Block_6
Cfer_numt250-251	Camelus ferus	CM020793.1	276522	277032	511	+	Block_2
Cfer_numt252	Camelus ferus	CM020793.1	23271439	23271591	153	+
Cfer_numt253	Camelus ferus	CM020794.1	16989541	16989776	236	-
Cfer_numt254	Camelus ferus	CM020798.1	9615005	9615199	195	-
Cfer_numt255-262	Camelus ferus	CM020799.1	6712194	6722578	10385	+	Block_8
Cfer_numt263-264	Camelus ferus	CM020801.1	5669337	5671063	1727	+	Block_2
Cfer_numt265	Camelus ferus	CM020801.1	14727997	14728217	221	-
Cfer_numt266	Camelus ferus	CM020801.1	15627145	15627196	52	+
Cfer_numt267	Camelus ferus	CM020802.1	24818815	24819017	203	+
Cfer_numt268-274	Camelus ferus	CM020803.1	16706055	16711418	5364	+	Block_7
Cfer_numt275-278	Camelus ferus	CM020803.1	17513234	17517422	4189	-	Block_4
Cfer_numt279-284	Camelus ferus	CM020803.1	18907570	18916326	8757	-+	Block_6
Cfer_numt285	Camelus ferus	CM020803.1	18929572	18929733	162	+
Cfer_numt286-287	Camelus ferus	CM020804.1	13525060	13525792	733	-	Block_2
Cfer_numt288-293	Camelus ferus	CM020804.1	13539852	13545609	5758	+	Block_6
Cfer_numt294-295	Camelus ferus	CM020804.1	28885209	28886959	1751	-	Block_2
Cfer_numt296-300	Camelus ferus	CM020804.1	51039892	51044437	4546	-	Block_5
Cfer_numt301	Camelus ferus	CM020804.1	56510333	56510497	165	+
Cfer_numt302	Camelus ferus	CM020804.1	65338893	65339066	174	+
Cfer_numt303-304	Camelus ferus	CM020804.1	78784732	78785415	684	-	Block_2
Cfer_numt305	Camelus ferus	CM020804.1	100428491	100428572	82	-
Cfer_numt306	Camelus ferus	CM020804.1	100462192	100462273	82	-
Cfer_numt307	Camelus ferus	VSZR01000354.1	25664	25855	192	-
Cfer_numt308	Camelus ferus	VSZR01000509.1	20562	20751	190	-
Cfer_numt309	Camelus ferus	VSZR01000863.1	1135715	1135797	83	-
Cfer_numt310-316	Camelus ferus	VSZR01001465.1	1014422	1020296	5875	+	Block_7
Cfer_numt317-318	Camelus ferus	VSZR01002013.1	233433	233943	511	-	Block_2

[truncated: 36 more sheets: Ceratotherium simum, Equus ceballus, Manis javanica, Felis catus, Hyaena hyaena, Canis familiaris, Mustela putorius, Zalophus californianus, Condylura cristata, Erinaceus europaeus, Sorex araneus, Microtus ochrogaster, Mus musculus, Rattus norvegicus, Heterocephalus glaber, Sciurus vulgaris, Oryctolagus cuniculus, Ochotona princeps, Tupaia belangeri, Microcebus murinus …]
