# Supplementary material for: Comparative Genome Microsynteny Illuminates the Fast Evolution of Nuclear Mitochondrial Segments (NUMTs) in Mammals
Source: Mol Biol Evol. 2023 Dec 20;41(1):msad278. doi: 10.1093/molbev/msad278 (PMC10764098; doi:10.1093/molbev/msad278)
Supplement: msad278_Supplementary_Data [file msad278_supplementary_data.zip › Supplementary Table S5.xlsx]

## Sheet: Sheet1
Supplementary Table S5: The over-represented mtDNA genic regions by NUMTs across species. The over-represented mtDNA coordinates (starting with tRNA-phe) were highlighted in red. 'X' indicates that no over-represented regions were found.
Species	12SrRNA	16SrRNA	ND1	ND2	COX1	COX2	ATP8	ATP6	COX3	ND3	ND4L	ND4	ND5	ND6	CYTB	D-loop
Bos taurus	╳	1717-1756; 2050-2070	╳	╳	╳	╳	╳	╳	╳	╳	╳	╳	╳	╳	╳	╳
Camelus ferus	╳	1947-2119; 2279-2411	╳	╳	╳	╳	╳	╳	╳	╳	╳	╳	╳	╳	╳	╳
Canis familiaris	╳	╳	╳	╳	╳	╳	╳	╳	╳	╳	╳	╳	╳	╳	╳	╳
Ceratotherium simum	╳	1554-1594; 1611-1622; 2044-2631; 2706-2760	2761-2775; 2792-2876	╳	╳	╳	╳	╳	╳	╳	╳	╳	╳	╳	╳	╳
Condylura cristata	╳	╳	3205-3211; 3313-3469	╳	╳	╳	╳	╳	╳	╳	╳	╳	╳	╳	╳	╳
Dasypus novemcinctus	╳	╳	╳	╳	╳	╳	╳	╳	╳	╳	╳	╳	╳	╳	╳	╳
Echinops telfairi	588-593; 608-615	╳	╳	╳	╳	╳	╳	╳	╳	╳	╳	╳	╳	╳	╳	╳
Elephantulus edwardii	╳	╳	╳	╳	╳	╳	╳	╳	╳	╳	╳	╳	╳	╳	╳	╳
Equus caballus	╳	╳	╳	╳	╳	╳	╳	╳	╳	╳	╳	╳	╳	╳	╳	╳
Erinaceus europaeus	╳	1891-1945	╳	╳	╳	╳	╳	╳	╳	╳	╳	╳	╳	╳	╳	15902-15946; 16064-16203
Felis catus	╳	2578-2749	2750-3203	╳	╳	╳	╳	╳	╳	╳	╳	╳	╳	╳	╳	╳
Gallus gallus	╳	╳	╳	╳	╳	╳	╳	╳	╳	╳	╳	╳	╳	╳	╳	╳
Gymnobelideus leadbeateri	╳	2519-2554	╳	╳	╳	╳	╳	╳	╳	╳	╳	╳	╳	╳	╳	╳
Heterocephalus glaber	╳	╳	╳	╳	╳	╳	╳	╳	╳	╳	╳	╳	╳	╳	14142-14204	15283-15306
Homo sapiens	╳	╳	╳	╳	╳	╳	╳	╳	╳	╳	╳	╳	╳	╳	╳	╳
Hyaena hyaena	╳	1676-1954; 2415-2427	╳	╳	╳	╳	╳	╳	╳	╳	╳	╳	╳	╳	╳	╳
Loxodonta africana	╳	╳	╳	╳	╳	╳	╳	╳	╳	╳	╳	╳	╳	╳	╳	╳
Macaca fascicularis	╳	╳	╳	╳	╳	╳	╳	╳	╳	╳	╳	╳	╳	╳	╳	╳
Manis javanica	╳	╳	╳	╳	╳	╳	╳	╳	╳	╳	╳	╳	╳	╳	╳	╳
Microcebus murinus	435-497; 583-630; 670-779	╳	╳	╳	╳	╳	╳	╳	╳	╳	╳	╳	╳	╳	╳	╳
Microtus ochrogaster	╳	╳	╳	╳	╳	╳	╳	╳	╳	╳	╳	╳	╳	╳	╳	╳
Molossus molossus	465-530	╳	╳	╳	╳	╳	╳	╳	╳	╳	╳	╳	╳	╳	╳	╳
Monodelphis domestica	╳	╳	╳	╳	╳	╳	╳	╳	╳	╳	╳	╳	╳	╳	╳	╳
Mus musculus	╳	╳	╳	╳	╳	╳	╳	╳	╳	╳	╳	╳	╳	╳	╳	15616-15870
Mustela putorius	╳	2338-2408	╳	╳	╳	╳	╳	╳	╳	╳	╳	╳	╳	╳	╳	╳
Myotis myotis	╳	╳	╳	╳	╳	╳	╳	╳	╳	╳	╳	╳	╳	╳	╳	╳
Ochotona princeps	╳	╳	╳	╳	╳	╳	╳	╳	╳	╳	╳	╳	╳	╳	╳	15947-16069
Orcinus orca	╳	2429-2627	╳	╳	╳	╳	╳	╳	╳	╳	╳	╳	╳	╳	╳	╳
Ornithorhyncus anatinus	╳	╳	╳	╳	╳	╳	╳	╳	╳	╳	╳	╳	╳	╳	╳	14716-14737; 15509-15563
Oryctolagus cuniculus	╳	╳	╳	╳	╳	╳	╳	╳	╳	╳	╳	11008-11175	╳	╳	╳	╳
Otolemur garnettii	╳	╳	╳	╳	╳	╳	╳	╳	╳	╳	9928-9946	╳	╳	╳	╳	╳
Pan troglodytes	╳	╳	╳	╳	╳	╳	╳	╳	╳	╳	╳	╳	╳	╳	╳	╳
Phyllostomus discolor	╳	╳	╳	╳	╳	╳	╳	╳	╳	╳	╳	╳	╳	╳	╳	╳
Pipistrellus kuhlii	╳	╳	╳	╳	╳	╳	╳	╳	╳	╳	╳	╳	╳	╳	╳	╳
Rattus norvegicus	╳	╳	╳	╳	╳	╳	╳	╳	╳	╳	╳	╳	╳	╳	╳	15420-15941
Rhinolophus ferrumequinum	424-450	╳	╳	╳	╳	╳	╳	╳	╳	9806-9823	╳	╳	╳	╳	╳	╳
Rousettus aegyptiacus	╳	╳	╳	╳	╳	╳	╳	╳	╳	╳	╳	╳	╳	╳	╳	╳
Saimiri boliviensis	╳	╳	╳	╳	╳	╳	╳	╳	╳	╳	╳	╳	╳	╳	╳	╳
Sarcophilus harrisii	╳	╳	╳	╳	╳	╳	╳	╳	╳	╳	╳	╳	╳	╳	╳	16507-16520
Sciurus vulgaris	587-684	╳	╳	╳	╳	╳	╳	╳	╳	╳	╳	╳	╳	╳	╳	╳
Sorex araneus	╳	╳	╳	╳	╳	╳	╳	╳	╳	╳	╳	╳	╳	╳	╳	15551-15569; 15736-15873; 16046-16156
Sus scrofa	╳	╳	╳	╳	╳	7332-7423	╳	╳	╳	╳	╳	╳	╳	╳	╳	╳
Trichechus manatus	╳	╳	2743-2822	╳	╳	╳	╳	╳	╳	╳	╳	╳	╳	╳	╳	╳
Tupaia belangeri	╳	╳	╳	╳	╳	╳	╳	╳	╳	╳	╳	╳	╳	╳	╳	16164-16392
Vombatus ursinus	╳	╳	╳	╳	╳	╳	╳	╳	╳	╳	╳	╳	╳	14042-14058	14131-14164	15363-15401
Zalophus californianus	╳	╳	╳	╳	╳	╳	╳	╳	╳	╳	╳	╳	╳	╳	╳	╳
